# Supplementary material for: FCN3 functions as a tumor suppressor of lung adenocarcinoma through induction of endoplasmic reticulum stress
Source: Cell Death Dis. 2021 Apr 15;12(4):407. doi: 10.1038/s41419-021-03675-y (PMC8050313; doi:10.1038/s41419-021-03675-y)
Supplement: Supplementary file 2 — Supplementary Table 2 [file 41419_2021_3675_MOESM2_ESM.xlsx]

## Sheet: Supplementary Table 2
Supplementary Table 2. List of differentially expressed genes identified in FCN3-overexpressing cells
Gene	baseMean	log2FoldChange	lfcSE	pvalue	FDR
SERF1A	52.4492	-9.41211	2.93283	5.28047e-09	2.55991e-07
FAM156B	19.696	-7.59761	2.80987	2.95984e-06	7.96536e-05
LINC00473	322.525	-3.9873	0.32043	4.11731e-37	2.01028e-34
CRTAC1	217.455	-3.80882	0.326895	1.15222e-32	4.25731e-30
CPS1	249.197	-3.59396	0.296276	3.55521e-35	1.47283e-32
C3	1087.89	-2.90304	0.283532	8.34128e-26	2.23595e-23
C11orf86	223.997	-2.88744	0.297551	1.98591e-23	4.45071e-21
PDK4	124.362	-2.73172	0.594001	2.03607e-07	7.34435e-06
CLDN2	289.644	-2.69148	0.28091	6.47235e-23	1.28237e-20
TESC	1104.39	-2.42713	0.247115	4.24009e-24	1.03511e-21
ACOX2	31.4522	-2.42274	0.770508	7.03137e-05	0.0013114
CPLX2	6640.29	-2.16102	0.241807	2.03493e-20	3.47745e-18
NTRK3	741.702	-2.07715	0.279385	4.85206e-15	5.87014e-13
CBLN2	35.5288	-2.06016	0.722785	0.000172722	0.00285774
NTS	243.396	-2.0556	0.472481	5.44625e-07	1.80718e-05
SCG2	76.8131	-2.05	0.699884	0.000113929	0.00199427
RGS2	448.412	-1.87326	0.308623	7.22621e-11	5.25476e-09
TNS4	1532.44	-1.85718	0.283219	2.7275e-12	2.40566e-10
UGT1A6	45.2054	-1.82915	0.69276	0.000292602	0.00448272
SCARA5	84.2232	-1.8285	0.610906	9.73245e-05	0.00174839
SBK2	71.1368	-1.81156	0.563717	4.92956e-05	0.00096137
SUSD2	730.399	-1.78337	0.198382	1.24498e-20	2.18206e-18
PDE7B	263.515	-1.77764	0.254274	1.53579e-13	1.60274e-11
PON3	192.813	-1.73923	0.293548	1.64802e-10	1.1209e-08
SMOC1	300.893	-1.73027	0.253802	5.34284e-13	5.18028e-11
DGAT2	120.49	-1.68719	0.411036	1.80606e-06	5.17624e-05
IL11	752.418	-1.68206	0.171906	7.9055e-24	1.89607e-21
PBX1	1959.9	-1.66956	0.143277	1.33801e-32	4.81368e-30
LOC388282	183.352	-1.66034	0.30511	2.95516e-09	1.54789e-07
VAV3	141.411	-1.65797	0.354092	1.40634e-07	5.19624e-06
SEMA6B	348.37	-1.58196	0.319489	4.12734e-08	1.68432e-06
E2F8	432.216	-1.57481	0.219722	4.66639e-14	5.06303e-12
PEG10	4546.28	-1.56373	0.126508	2.39431e-36	1.05589e-33
SAMD11	295.108	-1.53605	0.409049	7.7271e-06	0.000189654
CDKN2C	341.098	-1.51354	0.254332	1.61071e-10	1.11175e-08
SYT12	170.38	-1.51219	0.313491	7.76233e-08	3.03196e-06
NCALD	58.0995	-1.49778	0.585079	0.000394008	0.00579192
TM4SF4	76.651	-1.47736	0.615207	0.000556259	0.00764283
PPAN-P2RY11	132.788	-1.47191	0.533338	0.000217432	0.00344839
ID2	3125.22	-1.47181	0.216014	7.48914e-13	7.06096e-11
LGR4	4136.46	-1.45879	0.125737	2.20802e-32	7.54648e-30
E2F2	277.184	-1.45068	0.250803	4.32783e-10	2.71403e-08
RSPO3	3599.82	-1.42212	0.131663	2.19026e-28	6.65402e-26
C21orf58	159.423	-1.40698	0.348217	2.61813e-06	7.21621e-05
MTUS1	1221.31	-1.37655	0.271562	2.17677e-08	9.38756e-07
PKDCC	558.422	-1.37085	0.206248	1.71669e-12	1.53006e-10
TMPO-AS1	142.49	-1.35883	0.39448	2.96766e-05	0.000619556
GPRIN3	334.939	-1.33148	0.395614	3.53378e-05	0.00071677
MAP7	1727.58	-1.30951	0.214217	5.78167e-11	4.2725e-09
PDE4B	641.441	-1.30761	0.210717	3.16757e-11	2.41921e-09
PDE4D	3059.58	-1.28875	0.126697	1.75062e-25	4.60246e-23
MMP15	638.935	-1.28017	0.201256	1.147e-11	9.44613e-10
ID4	125.003	-1.27887	0.469412	0.00026887	0.00416276
SAPCD2	1422.43	-1.27285	0.149118	9.42664e-19	1.44799e-16
HTRA3	183.457	-1.26029	0.30473	1.95821e-06	5.56118e-05
NES	106.264	-1.25491	0.442358	0.000201606	0.00326172
MXD3	239.399	-1.23325	0.284429	8.14678e-07	2.5841e-05
MAP2K6	275.401	-1.23309	0.256371	9.40168e-08	3.64109e-06
EVA1C	228.047	-1.20405	0.324743	1.20908e-05	0.000283028
IGFBP4	39749	-1.20373	0.124641	2.72665e-23	5.64789e-21
C1orf21	261.602	-1.19834	0.274254	7.21804e-07	2.33281e-05
DHFR	3776.75	-1.19429	0.164132	2.32585e-14	2.56425e-12
PCDH9	2064.74	-1.18914	0.141901	3.53563e-18	5.19737e-16
SFMBT2	991.02	-1.18818	0.171069	2.58925e-13	2.62205e-11
FAM111B	621.255	-1.17948	0.216534	3.43699e-09	1.7731e-07
H2AFX	3080.43	-1.15954	0.14646	1.62447e-16	2.19882e-14
KIF20A	2402.4	-1.15068	0.131866	1.82516e-19	2.97045e-17
ANPEP	492.07	-1.15002	0.315874	1.58991e-05	0.000359861
VCAN	1434.51	-1.148	0.203647	1.17302e-09	6.68182e-08
PIF1	302.725	-1.12546	0.345877	5.94171e-05	0.00112975
NID2	143.67	-1.09993	0.382218	0.000213349	0.00341134
LYPD1	690.025	-1.08955	0.257071	1.46549e-06	4.31783e-05
SPC24	105.462	-1.07176	0.417749	0.000521789	0.00727896
SLC29A4	318.749	-1.0707	0.249479	1.13054e-06	3.46538e-05
IER5L	1556.06	-1.06662	0.168283	1.62021e-11	1.27298e-09
RASSF10	163.069	-1.06219	0.416624	0.000546932	0.00756793
GINS2	1308.93	-1.061	0.18653	9.28211e-10	5.39982e-08
ATOH8	371.018	-1.05766	0.369835	0.000218582	0.00346262
STMN1	3752.31	-1.05238	0.132762	1.70183e-16	2.2588e-14
NOTCH3	586.286	-1.05202	0.240872	8.44755e-07	2.6733e-05
ARHGEF39	502.254	-1.04681	0.205364	2.33784e-08	1.0019e-06
C1R	389.519	-1.04163	0.258902	3.58299e-06	9.4562e-05
NRM	328.284	-1.02989	0.241057	1.27283e-06	3.82436e-05
SFRP1	1358.05	-1.02801	0.260156	5.13254e-06	0.000131153
DPYSL5	502.9	-1.02648	0.238761	1.19296e-06	3.6323e-05
C14orf132	179.478	-1.00779	0.319023	9.60571e-05	0.00173474
ST3GAL5	869.893	-0.995259	0.171726	5.03015e-10	3.12578e-08
WNT7B	4570.25	-0.995209	0.120423	1.10841e-17	1.59505e-15
GABRB3	3080.9	-0.971243	0.181478	6.47936e-09	3.05446e-07
ASF1B	1030.24	-0.968306	0.211026	3.32486e-07	1.13636e-05
SPC25	426.136	-0.967775	0.218057	6.53824e-07	2.14866e-05
MYBL2	3481.99	-0.955706	0.120241	1.53745e-16	2.10185e-14
SLC16A2	1185.41	-0.948169	0.219848	1.19794e-06	3.63933e-05
KIAA0101	1350.05	-0.947613	0.174057	3.76473e-09	1.91329e-07
FST	349.316	-0.945621	0.376956	0.000681824	0.00900601
PBK	2164.81	-0.944934	0.167586	1.37061e-09	7.67936e-08
CACNA1G	641.781	-0.944725	0.298899	9.80191e-05	0.00175856
CDCA3	1260.72	-0.943196	0.146085	8.65782e-12	7.30624e-10
TFAP2A	505.458	-0.942421	0.209082	4.97186e-07	1.66594e-05
ARHGEF16	171.6	-0.931215	0.312628	0.000183211	0.00299603
MID1	3425.81	-0.92791	0.233559	5.14711e-06	0.00013128
ESPL1	1430.71	-0.924542	0.144447	1.27556e-11	1.03799e-09
MCM2	3762.51	-0.920699	0.158884	5.62225e-10	3.44672e-08
SIK1	4357.52	-0.917852	0.241924	1.03318e-05	0.000245645
SPAG5	4047.67	-0.912569	0.124354	1.85667e-14	2.11521e-12
MMD	610.103	-0.912499	0.329807	0.000352212	0.00527971
HCN2	671.66	-0.909978	0.209934	1.12654e-06	3.46088e-05
FAM64A	1173.67	-0.907245	0.171182	9.60079e-09	4.40444e-07
NUSAP1	2281.14	-0.905762	0.145219	3.75325e-11	2.83484e-09
CCNA2	2024.42	-0.904566	0.182438	5.76935e-08	2.31298e-06
CCNF	1208.36	-0.903465	0.159839	1.32155e-09	7.46569e-08
RRM2	7074.98	-0.902839	0.140804	1.19637e-11	9.79379e-10
CTSL2	191.722	-0.902345	0.298374	0.000164783	0.0027439
SKP2	811.485	-0.898664	0.182999	7.35875e-08	2.89085e-06
MGAT5B	729.657	-0.897983	0.225278	5.17709e-06	0.000131799
CCND3	2934.22	-0.897675	0.168618	8.21546e-09	3.83323e-07
GRAMD1B	352.416	-0.888684	0.299433	0.000193265	0.0031342
MORC4	3614.01	-0.888673	0.235348	1.19093e-05	0.000279658
NCKAP5	168.037	-0.882173	0.320964	0.000388889	0.00572899
FGFR4	758.279	-0.878804	0.22104	5.28909e-06	0.000133408
PLK1	4572.73	-0.869985	0.123413	1.62018e-13	1.67799e-11
MCM4	7742.31	-0.868038	0.155905	2.17513e-09	1.17072e-07
CABLES1	450.582	-0.864084	0.20566	2.12005e-06	5.97593e-05
GPX2	799.934	-0.860446	0.266391	8.7383e-05	0.00159282
OIP5	294.669	-0.857091	0.246885	3.94687e-05	0.000791168
C10orf114	488.151	-0.856977	0.201079	1.63711e-06	4.74575e-05
AURKA	3578.68	-0.856973	0.120927	1.19083e-13	1.262e-11
MCM5	3391.69	-0.851251	0.123993	6.10789e-13	5.79867e-11
ANLN	6442.35	-0.851225	0.155378	3.78225e-09	1.91508e-07
PON2	4840.39	-0.848196	0.11608	2.52794e-14	2.76475e-12
FGFR1	4943.29	-0.845	0.149452	1.38171e-09	7.70992e-08
TCF19	669.307	-0.841205	0.192629	1.04146e-06	3.22123e-05
NCAPG	1796.08	-0.83594	0.171611	9.79537e-08	3.78284e-06
THSD7A	522.67	-0.829724	0.195723	1.86441e-06	5.32117e-05
CYP24A1	18221.7	-0.829685	0.128643	1.50998e-11	1.19324e-09
FNTB	638.937	-0.82967	0.240103	4.26492e-05	0.000843788
KIF11	3666.48	-0.826294	0.185937	7.65566e-07	2.4626e-05
ST6GAL2	1831.46	-0.819738	0.147718	3.13079e-09	1.63363e-07
GTSE1	1201.85	-0.818876	0.160604	3.12614e-08	1.29508e-06
DLGAP5	2153.73	-0.815244	0.153276	9.68838e-09	4.42976e-07
KIF15	669.986	-0.812837	0.195302	2.70591e-06	7.37246e-05
ID1	3946.68	-0.812312	0.197714	3.33174e-06	8.89613e-05
AURKB	2493.65	-0.811164	0.134725	1.62644e-10	1.11175e-08
CLSPN	1088.54	-0.810573	0.184298	9.77921e-07	3.0593e-05
EFHD2	5185	-0.803163	0.154202	1.78553e-08	7.89969e-07
FAM83D	2492.08	-0.799189	0.173636	3.79012e-07	1.28254e-05
ATAD2	3492.58	-0.797999	0.162023	7.84429e-08	3.05525e-06
TOP2A	24068.8	-0.795897	0.165706	1.43809e-07	5.28497e-06
GINS1	1676.58	-0.794394	0.203431	8.24388e-06	0.000199826
KIFC1	1673.59	-0.794224	0.141291	1.8163e-09	9.93224e-08
SPRYD4	291.51	-0.793081	0.252577	0.000132564	0.00225694
GPRIN2	668.687	-0.789738	0.178423	8.79354e-07	2.7636e-05
MKI67	10537.1	-0.787593	0.196676	5.40125e-06	0.000135736
SNN	263.032	-0.786414	0.262287	0.000210402	0.0033721
KIF22	2501.13	-0.783674	0.131064	2.20857e-10	1.48736e-08
TFAP2C	591.534	-0.782399	0.247047	0.000121968	0.00209212
ORC1	1057.99	-0.779899	0.166043	2.53368e-07	8.89159e-06
CBX2	914.927	-0.775022	0.174158	7.94559e-07	2.53776e-05
CYP1B1	1964.93	-0.773092	0.182009	2.02644e-06	5.7357e-05
CYP2S1	555.866	-0.770919	0.239017	0.000102943	0.00182771
ZWINT	2419.09	-0.769327	0.156779	8.97559e-08	3.48595e-06
SLC25A10	1157.33	-0.768122	0.176271	1.25995e-06	3.80238e-05
CARHSP1	1260.46	-0.767381	0.158489	1.26192e-07	4.7395e-06
RFC5	1630.28	-0.766858	0.178624	1.57394e-06	4.59772e-05
POLE2	391.51	-0.760829	0.233173	9.62595e-05	0.0017361
HELLS	984.662	-0.760529	0.20904	2.50289e-05	0.000532974
CYB5A	858.46	-0.760503	0.184342	3.53317e-06	9.36085e-05
TRIP13	2720.95	-0.759222	0.130638	6.385e-10	3.84535e-08
HMGB2	2371.05	-0.757859	0.135576	2.30827e-09	1.2375e-07
CHAF1A	1297.2	-0.757808	0.145306	1.84027e-08	8.08951e-07
ARL4C	3267.54	-0.756877	0.192923	8.38378e-06	0.000202858
CA12	11242.3	-0.755942	0.131338	8.82416e-10	5.15534e-08
TNFAIP8L1	249.817	-0.754892	0.263008	0.00033288	0.00503407
USB1	3179.7	-0.753049	0.122904	9.32506e-11	6.70962e-09
ETS2	2351.28	-0.752263	0.138078	5.11737e-09	2.50733e-07
HMGN3	772.165	-0.75194	0.175845	1.82803e-06	5.22825e-05
DEPDC1B	752.378	-0.751305	0.205701	2.41469e-05	0.000518229
KIF18B	2581.49	-0.749622	0.155915	1.50071e-07	5.50033e-06
TK1	3939.67	-0.749187	0.126665	3.49542e-10	2.2226e-08
C1orf112	529.224	-0.748721	0.195182	1.18096e-05	0.000277882
DNA2	819.916	-0.74791	0.178103	2.63007e-06	7.22629e-05
CDK1	2824.89	-0.74559	0.166465	7.61081e-07	2.45395e-05
BIRC5	4251.02	-0.744352	0.15297	1.16309e-07	4.40461e-06
NCAPH	1964.88	-0.743417	0.13655	5.2717e-09	2.55991e-07
MCM6	3937.8	-0.737796	0.133865	3.7301e-09	1.90277e-07
MCM3	3973.31	-0.735602	0.127559	8.65696e-10	5.07937e-08
INCENP	2178.43	-0.733171	0.135219	6.0978e-09	2.88454e-07
CDCA8	1688.98	-0.732684	0.13835	1.22199e-08	5.49536e-07
E2F1	1236.59	-0.729482	0.152081	1.66437e-07	6.06762e-06
MCM10	1871.08	-0.729291	0.186906	9.40955e-06	0.000225681
AVPI1	1085.68	-0.72863	0.153371	2.10471e-07	7.57196e-06
NUF2	1034.07	-0.723187	0.165811	1.34267e-06	3.99904e-05
PFKFB3	11777.2	-0.722281	0.115798	4.73329e-11	3.536e-09
EXO1	1071.61	-0.721003	0.165595	1.39517e-06	4.13738e-05
SIM2	736.348	-0.720933	0.223333	9.4659e-05	0.00171402
PSMC3IP	548.835	-0.720186	0.209182	5.372e-05	0.00103147
CCNB1	6835.36	-0.718533	0.140375	3.29126e-08	1.35527e-06
SGK2	266.424	-0.717385	0.273214	0.000729277	0.00954179
SMAD6	1064.23	-0.715624	0.268879	0.000643583	0.00856711
C9orf3	1589.59	-0.715408	0.152581	2.88959e-07	1.00775e-05
PAQR4	1029.86	-0.714036	0.172588	3.55823e-06	9.409e-05
LMNB1	3487.28	-0.713448	0.17011	2.84358e-06	7.71321e-05
HAS3	2573.86	-0.710709	0.155077	4.93378e-07	1.65724e-05
BASP1	8002.3	-0.708064	0.203865	5.00076e-05	0.000969722
KPNA2	18173.7	-0.706921	0.12746	3.27194e-09	1.69434e-07
OPN3	820.786	-0.703599	0.198452	3.82885e-05	0.000768638
DSCC1	528.155	-0.699822	0.224304	0.000174547	0.00287845
NASP	3802.6	-0.695568	0.126322	4.21606e-09	2.10357e-07
CCNB2	2298.72	-0.693777	0.134395	2.71505e-08	1.1456e-06
BUB1	2987.9	-0.692945	0.134504	2.83103e-08	1.19086e-06
ERCC6L	972.623	-0.689544	0.203338	7.09009e-05	0.00132055
RBM14	2984.52	-0.68802	0.140575	1.11976e-07	4.26412e-06
WDR76	731.435	-0.687733	0.194978	4.37672e-05	0.000858453
SERPINB9	589.102	-0.683031	0.226398	0.000251203	0.00392031
HEXIM1	2874.1	-0.680853	0.197331	5.66039e-05	0.00107776
FOXM1	4041.83	-0.67875	0.118481	1.20996e-09	6.86365e-08
TACC3	3094.65	-0.676729	0.134067	5.24521e-08	2.10904e-06
FBN2	2162.18	-0.675551	0.148646	6.62864e-07	2.17315e-05
CMIP	5736.57	-0.672417	0.143166	3.10815e-07	1.07846e-05
LDHA	41397	-0.668657	0.118358	2.43995e-09	1.29792e-07
KHK	422.888	-0.66804	0.239702	0.000503638	0.00708358
HMGB3	3468.24	-0.6651	0.129567	3.43242e-08	1.40915e-06
FEN1	3387.24	-0.661396	0.150103	1.23574e-06	3.73755e-05
GABRA5	2297.49	-0.658705	0.225074	0.000349883	0.00525632
KIAA1524	1653.36	-0.656787	0.149255	1.30064e-06	3.89081e-05
GINS4	1356.63	-0.65636	0.169193	1.21111e-05	0.000283028
POLD1	2618.21	-0.655839	0.1315	7.45322e-08	2.91957e-06
XRCC3	1039.33	-0.655491	0.156413	3.28061e-06	8.77676e-05
PKMYT1	1266.75	-0.655458	0.150759	1.61401e-06	4.6947e-05
THEM6	811.701	-0.654089	0.169709	1.33098e-05	0.000306328
NCAPG2	2630.45	-0.653417	0.151083	1.79344e-06	5.15086e-05
WDR62	2295.34	-0.651727	0.231522	0.000486564	0.00685754
PMP22	2226.39	-0.650554	0.168959	1.33912e-05	0.000307683
FANCD2	1272.93	-0.650182	0.157154	4.22736e-06	0.000110713
RNF145	3320.04	-0.649864	0.123145	1.64734e-08	7.35975e-07
PMEPA1	5503.61	-0.648742	0.118707	5.74375e-09	2.75519e-07
CNTNAP3	540.307	-0.648579	0.225871	0.000425937	0.00615537
SYNE2	555.395	-0.648134	0.207706	0.000194902	0.00315699
PHF19	2189.85	-0.647059	0.131228	1.02583e-07	3.93938e-06
SEPW1	1384.13	-0.644366	0.150893	2.3507e-06	6.54509e-05
NAA40	939.207	-0.643834	0.173378	2.39716e-05	0.000515277
LOC100093631	856.305	-0.643759	0.202705	0.000160574	0.00267709
FMNL1	915.425	-0.643307	0.222108	0.000389668	0.00573428
LOC100129034	1480.84	-0.642823	0.164732	1.14069e-05	0.000268868
SHMT1	1792.45	-0.64237	0.139099	4.81138e-07	1.62011e-05
TM4SF1	8422.88	-0.641437	0.122844	2.24276e-08	9.64174e-07
CDCA2	1593.2	-0.640732	0.17205	2.31969e-05	0.000502575
TUBB	44289	-0.639909	0.108933	5.36565e-10	3.31918e-08
TROAP	1015.71	-0.63941	0.217921	0.000351303	0.00527187
EGLN1	2139.75	-0.633499	0.149453	2.72963e-06	7.41883e-05
UHRF1	3292.82	-0.632179	0.158528	8.21e-06	0.000199359
WWC1	4405.97	-0.631476	0.123843	4.43404e-08	1.8041e-06
ASPM	2817.5	-0.630555	0.178747	4.96515e-05	0.000965556
PSRC1	553.13	-0.630101	0.209959	0.000292815	0.00448272
C1S	1254.45	-0.629718	0.231973	0.000679168	0.00897959
CENPF	6125.46	-0.628175	0.188555	9.92179e-05	0.00177635
PTTG1	2258.52	-0.627202	0.131126	2.23969e-07	7.99445e-06
KIF20B	2010.84	-0.625052	0.188976	0.000110503	0.00194176
RMI2	669.986	-0.624704	0.196525	0.000172873	0.00285774
RNASEH2C	638.263	-0.622188	0.213146	0.000386583	0.00570731
IRS1	2096.2	-0.621595	0.200817	0.000226169	0.00357038
NEK2	1324.1	-0.620562	0.159236	1.23116e-05	0.00028722
ALDH1A1	153636	-0.619396	0.124955	1.35778e-07	5.05783e-06
TSKU	4180.84	-0.619246	0.141282	1.51863e-06	4.46478e-05
POLA2	1140.38	-0.617138	0.165101	2.42888e-05	0.000519643
TICRR	1170.5	-0.616112	0.161935	1.76907e-05	0.000393893
CDC25B	5770.72	-0.615069	0.128868	2.42138e-07	8.55368e-06
CKS2	3325.8	-0.614922	0.156458	1.08793e-05	0.00025732
PNKD	993.895	-0.61302	0.166893	2.97367e-05	0.000619711
MCM7	9955.29	-0.608408	0.110329	4.9302e-09	2.43324e-07
FKBP5	843.964	-0.607999	0.221182	0.000678771	0.00897959
CENPO	2266.03	-0.607855	0.133323	6.75205e-07	2.19257e-05
RFC3	1551.77	-0.607805	0.165922	3.19629e-05	0.00065512
GPSM2	498.715	-0.606884	0.199412	0.000278182	0.00428269
RACGAP1	3703.33	-0.606316	0.148589	5.92847e-06	0.000148169
CIT	1980.52	-0.60612	0.155592	1.28671e-05	0.000298146
LITAF	3745.25	-0.605841	0.174492	6.41408e-05	0.00121114
CDK2	1705.76	-0.604609	0.142444	2.94279e-06	7.95076e-05
GNAI1	831.487	-0.603803	0.176133	7.70075e-05	0.00142091
MAD2L1	1356.19	-0.603725	0.205816	0.000396225	0.00580714
HERC4	3464.67	-0.602849	0.145535	4.56677e-06	0.00011802
SGOL2	1192.97	-0.600811	0.166652	4.0608e-05	0.000809259
CENPE	1507.25	-0.598077	0.174284	7.61118e-05	0.00140992
CSGALNACT1	3180.99	-0.597736	0.148804	8.05801e-06	0.000196366
XRCC2	532.947	-0.597673	0.198966	0.00032066	0.00486263
TONSL	1101.76	-0.597422	0.162115	2.96839e-05	0.000619556
PLEKHG3	1294.48	-0.595945	0.215091	0.000635677	0.00853668
TUBA1B	72764.8	-0.595793	0.105703	2.56975e-09	1.35641e-07
SKA3	704.903	-0.595356	0.195055	0.000285078	0.00437407
MLF1IP	787.9	-0.593911	0.178127	0.00010137	0.00180917
CDCA5	2253.67	-0.593814	0.150417	1.07381e-05	0.00025442
CENPI	512.631	-0.592888	0.199299	0.000359968	0.0053724
KIF3C	2235.67	-0.591627	0.134598	1.52682e-06	4.47923e-05
HJURP	4194.29	-0.591554	0.159626	2.79318e-05	0.000591108
RHOBTB2	977.83	-0.591529	0.16321	3.81805e-05	0.000768638
MALT1	1038.27	-0.591279	0.165253	4.56379e-05	0.000893862
RPA2	1258.93	-0.590986	0.164469	4.62024e-05	0.000903624
ARRB2	1323.56	-0.588775	0.162605	3.82359e-05	0.000768638
GPR56	2304.51	-0.588275	0.183663	0.000173476	0.00286423
NCAPD2	7620.95	-0.588088	0.15951	3.06413e-05	0.000631745
AKR1C2	31361.9	-0.58641	0.160604	3.48587e-05	0.000711274
CNTNAP1	720.722	-0.58583	0.179104	0.000117818	0.00204144
GINS3	647.502	-0.584435	0.192553	0.000308034	0.00468078
PRC1	6070.65	-0.584152	0.133581	1.74092e-06	5.02111e-05
NCAPD3	1916.12	-0.584066	0.168614	7.14864e-05	0.00132965
SLC16A3	1961.33	-0.581498	0.182938	0.000192872	0.00313153
KIF18A	1408.74	-0.580629	0.161265	4.30746e-05	0.000847298
SMC2	3193.15	-0.580564	0.163933	5.45362e-05	0.00104567
GMNN	1008.16	-0.579729	0.169363	8.40913e-05	0.00153897
CENPA	924.84	-0.579429	0.174067	0.00011734	0.00203573
LIG1	2578.48	-0.579359	0.128995	1.02955e-06	3.1916e-05
CALM3	9687.46	-0.576465	0.120444	2.46387e-07	8.68133e-06
TGOLN2	8894.1	-0.570423	0.11495	1.0064e-07	3.87563e-06
HSPA1A	7580.63	-0.570214	0.120628	3.41271e-07	1.16058e-05
HMGN2	6698.62	-0.570121	0.170005	0.000109749	0.00193348
FANCA	1258.11	-0.56609	0.151716	2.73736e-05	0.000580193
UNG	3429.83	-0.565679	0.135826	4.66122e-06	0.000120151
KRT80	4913.54	-0.560685	0.122995	7.91018e-07	2.53255e-05
WRAP53	930.546	-0.560274	0.166679	0.000109267	0.00192996
LACTB	1538.03	-0.557838	0.172964	0.000175357	0.00288832
RAD23A	1838.18	-0.553317	0.148537	2.96178e-05	0.000619556
IGSF3	1715.92	-0.552211	0.157067	6.53448e-05	0.00123048
GGH	1338.19	-0.552025	0.191455	0.000552736	0.0076174
MELK	2504	-0.551879	0.150673	3.76416e-05	0.000758994
NFKBIA	2208.86	-0.548832	0.163196	0.000113184	0.00198376
H1FX	2425.13	-0.548813	0.135452	7.77699e-06	0.000190195
KIAA1804	1207.89	-0.548365	0.148987	3.5261e-05	0.000716274
LAMA3	1131.92	-0.546246	0.188378	0.000518111	0.00723503
LMNB2	7323.13	-0.546229	0.160056	9.66217e-05	0.00173805
DUT	1462.79	-0.545724	0.181849	0.000386445	0.00570731
MARCKSL1	1481.77	-0.545678	0.191119	0.000599717	0.00810953
RDX	4865.76	-0.545434	0.136376	9.78082e-06	0.000234174
PPIF	4077.39	-0.545034	0.16143	0.000103513	0.00183545
CDT1	1035.49	-0.543981	0.157716	8.5245e-05	0.001558
PTP4A1	6584.2	-0.54175	0.140523	1.94586e-05	0.000429063
NUP210	4662.25	-0.538581	0.120899	1.38636e-06	4.12019e-05
MAP3K14	5902.65	-0.537365	0.121678	1.59803e-06	4.65814e-05
BUB1B	2318.37	-0.537278	0.147526	4.28042e-05	0.00084563
KIF4A	2569.63	-0.534909	0.143524	3.06513e-05	0.000631745
KIF23	4661.47	-0.533866	0.12751	4.49831e-06	0.000116471
IFFO2	1720.4	-0.531939	0.139559	2.22288e-05	0.000483901
TMPO	6665.22	-0.529809	0.183857	0.000574813	0.0078114
SOCS5	1311.06	-0.525132	0.151753	8.66583e-05	0.00158172
FOXRED2	1087.34	-0.523441	0.154045	0.000109551	0.00193248
PDGFD	809.903	-0.522497	0.174008	0.000411992	0.00601104
RRM1	4752.9	-0.522219	0.179531	0.000543298	0.00752764
KLHL23	589.851	-0.521836	0.186125	0.000764145	0.00992082
KYNU	5010.63	-0.520446	0.128739	9.08979e-06	0.000219552
FKBP4	8122.5	-0.519979	0.112517	6.72638e-07	2.19006e-05
HSP90AA1	85089.8	-0.519071	0.133104	2.08041e-05	0.00045579
ZDHHC12	830.757	-0.517151	0.181341	0.000670519	0.00888242
TPX2	7555.49	-0.516873	0.131105	1.42611e-05	0.000324399
MAML3	863.485	-0.516079	0.1661	0.000299961	0.00457165
COL4A1	4775.35	-0.513853	0.1172	2.03914e-06	5.75973e-05
KNTC1	1907.71	-0.512975	0.136906	3.06838e-05	0.000631745
FANCI	3976.35	-0.512799	0.125394	7.60945e-06	0.000187102
CDKN3	1005.86	-0.510992	0.177852	0.000645517	0.00858449
DTYMK	2109.6	-0.509138	0.132988	2.25242e-05	0.000489552
IRF2BP1	779.129	-0.509077	0.179806	0.000736233	0.00960405
ITGB5	5340.81	-0.508309	0.143686	6.87326e-05	0.00128542
CDCA7	2152.89	-0.508224	0.141576	5.6232e-05	0.00107367
TRAF2	1752.87	-0.508131	0.162822	0.000295193	0.00451407
STAT1	5939.8	-0.502972	0.150262	0.000128406	0.00219157
ITM2C	1616.39	-0.502665	0.137892	4.72437e-05	0.000922669
DAPK1	1895.39	-0.501865	0.142908	7.82792e-05	0.00144032
MSH6	5139.87	-0.501554	0.128735	1.77754e-05	0.000395135
ARL6IP1	9484.71	-0.500868	0.153829	0.000191272	0.00311666
TELO2	1109.03	-0.500223	0.156608	0.000236376	0.00371864
DNMT1	4451.43	-0.497919	0.132634	3.05244e-05	0.000631745
PRR11	3811.25	-0.497562	0.166632	0.000469128	0.0066396
CHAF1B	966.017	-0.496869	0.158964	0.00030623	0.004662
RHPN2	2787.33	-0.495447	0.164897	0.000452414	0.00645611
WDR34	3134.73	-0.494488	0.140075	7.4578e-05	0.00138339
UBE2S	10427.4	-0.493936	0.112	1.96071e-06	5.56118e-05
TUBB4B	21777.8	-0.490444	0.108401	1.1792e-06	3.59841e-05
UBTF	4939	-0.490015	0.11566	4.36418e-06	0.000113643
SLC25A11	2098.25	-0.489392	0.13815	7.17429e-05	0.0013326
SNRNP25	1118.96	-0.489244	0.166758	0.000580356	0.0078789
STIL	1069.18	-0.489137	0.161092	0.000421543	0.00610478
FBXO21	2161.15	-0.488405	0.151806	0.000236143	0.00371864
POLR2L	4084.03	-0.48704	0.142182	0.000115391	0.00200956
ORC6	955.443	-0.486986	0.166673	0.000607293	0.00820386
MIS18BP1	1603.54	-0.485914	0.159356	0.000409527	0.00598786
HNRNPL	8169.02	-0.484035	0.112841	3.44543e-06	9.16391e-05
NUP160	3061.52	-0.481753	0.136852	8.19087e-05	0.00150305
TNS3	13680.2	-0.480487	0.110025	2.51798e-06	6.96827e-05
SLBP	1930.89	-0.479644	0.163953	0.000618443	0.00832979
ICMT	2732.83	-0.479434	0.157463	0.000425219	0.0061515
CYBASC3	1111.17	-0.477764	0.156968	0.000427642	0.00616746
SLC26A2	3185.09	-0.47734	0.144348	0.000177999	0.00292128
LEPREL1	1990.72	-0.475161	0.158808	0.000511377	0.00715958
RANBP1	3699.06	-0.473129	0.131394	6.26807e-05	0.00118521
ALDH3A1	19535.8	-0.471162	0.115648	9.18728e-06	0.000221125
BLM	1044.86	-0.470592	0.154138	0.000427675	0.00616746
RFC4	1042.23	-0.469791	0.154069	0.000432999	0.00623108
TIMM13	1272.85	-0.467664	0.151759	0.000395799	0.00580714
TUBG1	4841.92	-0.467502	0.123405	3.01387e-05	0.00062618
FOSL2	3488.37	-0.463303	0.126785	5.27479e-05	0.00101423
PAFAH1B3	1375.58	-0.461679	0.1472	0.000336842	0.00508274
SLC2A4RG	2138.93	-0.46153	0.141009	0.000211155	0.00338022
SNRNP70	6601.7	-0.461176	0.16024	0.000762667	0.00991104
CA8	1408.93	-0.460901	0.151029	0.00045239	0.00645611
PSPC1	1272.5	-0.458098	0.157858	0.000729367	0.00954179
EZH2	1084.76	-0.455022	0.157943	0.000768444	0.00995772
TKT	37052.3	-0.455004	0.117462	2.86848e-05	0.000604237
ARHGDIA	11958.9	-0.453803	0.124341	5.64427e-05	0.00107619
HNRNPA2B1	34227.6	-0.453566	0.107137	5.07679e-06	0.000129972
KIFC3	5660.64	-0.453182	0.114978	1.74847e-05	0.000389939
SLC46A1	1653.61	-0.452955	0.137792	0.000210288	0.0033721
FAM122B	1366.7	-0.452138	0.148362	0.000469158	0.0066396
RBBP7	5892.02	-0.452133	0.125642	6.83195e-05	0.00127945
ZMYM3	1423.85	-0.451628	0.143167	0.000331027	0.00501159
TFPI2	1534.19	-0.451429	0.144844	0.000377915	0.00559748
DNAJC9	2139.24	-0.450658	0.145749	0.000410302	0.00599278
ZNF618	1359.43	-0.450634	0.148008	0.00047788	0.00674907
POLRMT	1890.82	-0.45055	0.137847	0.000225566	0.00356498
SUN2	1236.57	-0.449011	0.151767	0.000630179	0.00847116
CEP55	3223.43	-0.444231	0.122212	6.16527e-05	0.00117063
H3F3A	5182.48	-0.44362	0.123295	6.88367e-05	0.00128561
SRSF2	9220.85	-0.442463	0.115603	2.83547e-05	0.000599131
TFDP1	3114.64	-0.441815	0.147882	0.000587838	0.00797255
POLR2E	3348.4	-0.441685	0.136118	0.000254747	0.00397109
CDC20	6029.88	-0.441531	0.118658	4.29465e-05	0.000845997
MYH10	3435.38	-0.441315	0.144305	0.000475414	0.00672119
PDLIM5	2225.79	-0.440978	0.14345	0.000447705	0.00642244
ABCD3	1393.25	-0.439619	0.142986	0.000454111	0.00647356
TMEM2	3759.55	-0.439492	0.145574	0.000529987	0.00738578
KIF2C	1875.36	-0.43499	0.146089	0.000639066	0.00856537
ROCK2	4269.71	-0.434876	0.131701	0.000209138	0.00335972
TNFRSF1A	7686.92	-0.434683	0.11332	2.85484e-05	0.000602292
CHP1	2249.03	-0.432491	0.130987	0.000216944	0.00344839
NLRP2	1868.89	-0.431783	0.133294	0.000269911	0.00417415
CNP	3254.37	-0.428948	0.13649	0.000387569	0.00571571
FUS	11216.9	-0.428383	0.115969	5.21315e-05	0.00100379
GRWD1	3394.96	-0.424985	0.127721	0.000203245	0.00328436
TRIM28	18507.9	-0.42142	0.11768	0.000104962	0.00185873
CKAP2	2205.31	-0.421256	0.141484	0.00066666	0.00883988
XPO1	10738.8	-0.419129	0.121493	0.000134462	0.00228351
TIMELESS	4346.8	-0.418041	0.119938	0.000120252	0.00206788
TUBA1C	33886.4	-0.412826	0.108067	4.35664e-05	0.000855741
MAZ	4061.17	-0.411276	0.12956	0.000356544	0.00532712
U2AF2	9143.28	-0.40829	0.111165	6.19027e-05	0.00117212
SFPQ	11343.9	-0.405875	0.135347	0.000711351	0.00935084
HAT1	2064.9	-0.400676	0.129693	0.000510714	0.00715958
CLN6	2096.55	-0.398193	0.131748	0.000642601	0.00856711
CACYBP	4363.46	-0.396793	0.125687	0.000413851	0.0060253
ALDH3B1	3938.98	-0.394711	0.130311	0.000640476	0.00856711
PPP5C	2611.74	-0.392961	0.124561	0.000420245	0.00609244
H2AFY	4643.07	-0.39288	0.121825	0.000338766	0.00510614
HSPE1	6906.34	-0.391114	0.124503	0.000448591	0.00642839
AKR1B1	30442	-0.391091	0.116505	0.000239876	0.00376503
SLC35A4	2602.2	-0.391043	0.124694	0.000451888	0.00645611
CBX1	4019.13	-0.387674	0.129345	0.000726867	0.00952732
KIAA0664	6754.08	-0.374535	0.113333	0.000275732	0.00424976
HMGB1	12097.3	-0.373295	0.108397	0.000168843	0.00280128
AKR1C3	17388.9	-0.368216	0.114935	0.000437737	0.00629264
UBAP2L	5434.78	-0.365302	0.114135	0.000416742	0.0060545
PARP1	7467.01	-0.35947	0.118534	0.000749417	0.00974812
ZNF207	5990.31	-0.352437	0.114443	0.000660676	0.00876903
NPTX1	5507.05	-0.30409	0.709987	0.000455602	0.00648693
CD63	7134.37	0.354819	0.110654	0.000398568	0.00583386
SLC6A6	8971.64	0.355803	0.113889	0.0005729	0.00780369
NAMPT	9070.99	0.36072	0.118284	0.000641556	0.00856711
PXN	7467.77	0.366711	0.119595	0.000655647	0.00871073
MYC	5729.67	0.366747	0.118062	0.000481177	0.00678862
ZFAND5	5366.35	0.366813	0.119619	0.000561252	0.00768826
EIF2A	3274.42	0.375155	0.122657	0.000642746	0.00856711
CAPN2	16656.4	0.382468	0.107456	9.54059e-05	0.00172526
CDV3	6036.61	0.38361	0.12296	0.000506613	0.00711809
MESDC2	3080.47	0.384218	0.122223	0.000469115	0.0066396
THBS1	4298.76	0.387117	0.118347	0.000299327	0.00457165
CYFIP2	3608.96	0.393081	0.11939	0.000265369	0.00412257
DAD1	3418.12	0.39674	0.119824	0.000249578	0.0038994
TARS	8981.06	0.39724	0.128001	0.000568896	0.00776961
ZDHHC9	2100.23	0.398569	0.131328	0.000623722	0.00839262
CAV2	5154.13	0.39865	0.121722	0.000237613	0.0037338
ITGAV	9164.43	0.401846	0.116725	0.000133145	0.00226395
MYOF	26086.7	0.402858	0.117913	0.000159714	0.00266925
CSNK1G1	1820.02	0.405163	0.134385	0.000640757	0.00856711
ANO6	4533.66	0.411416	0.120038	0.000152397	0.00255634
SRXN1	17574.9	0.41375	0.113376	6.71638e-05	0.00126299
HAX1	1912.32	0.415257	0.135904	0.00054317	0.00752764
EIF2S2	7187.37	0.415413	0.118608	0.000116988	0.0020322
RSL24D1	4016.74	0.417276	0.137981	0.000596581	0.00807511
PLCD3	4556.32	0.418294	0.12054	0.000118397	0.00204628
NARS	6391.13	0.421582	0.11979	0.000101505	0.00180922
ITGB4	1883.62	0.422408	0.137837	0.000507463	0.00712271
OSMR	3177.5	0.423173	0.128765	0.000241686	0.00378475
MAPK6	4659.03	0.424333	0.12565	0.000147558	0.00248126
ME1	3401.56	0.426223	0.120694	9.9271e-05	0.00177635
RUSC2	2735.77	0.428611	0.144905	0.000693725	0.00913671
YIPF5	1942.45	0.429121	0.132197	0.00027259	0.00420607
CLIC1	9405.01	0.429181	0.112658	3.36726e-05	0.000689129
SH3BP4	2652.29	0.432176	0.136317	0.000345315	0.0051934
UBASH3B	4841.61	0.436863	0.138735	0.000362167	0.00538758
RCN1	8258.15	0.445991	0.128971	0.000125038	0.00213674
MID1IP1	1355.03	0.447782	0.149416	0.000567455	0.00776545
FAM50A	2328.65	0.450056	0.139527	0.000265704	0.00412309
ANKRD11	5162.54	0.452421	0.132156	0.000132567	0.00225694
SVIL	1746.35	0.452868	0.157071	0.000697477	0.00917729
GOLGA2	1797.84	0.452874	0.13656	0.000191837	0.00312215
PRRC1	2473.35	0.459025	0.139487	0.000205782	0.00330971
FTSJ1	1947.19	0.45916	0.140658	0.00021432	0.00341886
EIF1	13932.9	0.461486	0.118554	2.10655e-05	0.000460042
LONP1	3876.49	0.463615	0.129147	6.80452e-05	0.00127606
HDLBP	20762	0.464024	0.10675	2.34162e-06	6.53311e-05
ATF2	1056.89	0.46475	0.157421	0.00061274	0.00826112
CETN2	1816.97	0.464781	0.135211	0.000119316	0.00205697
SEC14L1	2264.23	0.465609	0.154786	0.000512166	0.00715958
CDH2	2404.32	0.466013	0.13545	0.000117977	0.0020416
GORASP2	4028.39	0.466641	0.142229	0.000203827	0.00328599
NT5C2	4646.04	0.468042	0.122332	2.38421e-05	0.0005133
SPCS2	2589.26	0.470245	0.13237	7.70168e-05	0.00142091
CD55	1066.77	0.470655	0.152787	0.000396318	0.00580714
KIF16B	1308.83	0.471699	0.144457	0.000217357	0.00344839
PHLDA3	2463.29	0.475888	0.126881	3.48008e-05	0.000711154
GCC1	1016.64	0.476105	0.164932	0.00072113	0.00947029
PRNP	7848.71	0.477066	0.128399	4.15092e-05	0.000824716
HMGCR	2620.12	0.477938	0.160179	0.000535319	0.00745
FGF2	4431.87	0.478292	0.122269	1.62715e-05	0.000367466
LSS	1370.07	0.478653	0.152785	0.000333931	0.00504439
AJUBA	5628.3	0.480053	0.11444	5.05388e-06	0.000129628
UBC	16201.7	0.480219	0.10981	1.65199e-06	4.77469e-05
CLCN3	1802.17	0.481288	0.161983	0.000568579	0.00776961
IGF2BP2	999.683	0.483057	0.1658	0.000643126	0.00856711
FAM114A1	1133.63	0.483858	0.159542	0.000432967	0.00623108
RAB6A	3327.73	0.484193	0.12184	1.38797e-05	0.000317839
PAWR	1566.91	0.485595	0.169687	0.000743609	0.00968179
PLEC	31499	0.48655	0.133975	3.01385e-05	0.00062618
DAP	2557.06	0.487625	0.144517	0.000138779	0.00235099
IGFBP6	1486.2	0.489873	0.158792	0.000364212	0.00541211
TCP11L1	964.316	0.491102	0.172237	0.000742402	0.00967529
ANXA5	7391.58	0.491654	0.133055	4.13693e-05	0.00082323
PEA15	6599.17	0.495041	0.144963	0.000114963	0.0020051
EGFR	7978.48	0.495504	0.138443	6.18056e-05	0.00117191
ATP2A2	26797.5	0.498708	0.123369	1.02618e-05	0.000244807
TRIO	7993.74	0.500688	0.151495	0.000166735	0.00277304
CLN8	782.338	0.501096	0.170705	0.000574101	0.00780949
RRBP1	3971.11	0.504651	0.131219	2.33932e-05	0.000505226
C16orf58	2337.73	0.505015	0.173678	0.000593015	0.0080348
SHC1	11820.8	0.5053	0.116677	2.143e-06	6.01581e-05
PI4K2A	1697.29	0.50772	0.137723	4.16332e-05	0.00082488
CAV1	27413.3	0.509311	0.108059	4.67597e-07	1.5784e-05
ASAP2	2910.5	0.510571	0.130965	1.71977e-05	0.000384166
RABAC1	1457.6	0.51172	0.166376	0.000320832	0.00486263
LGALS3	1114.73	0.511889	0.162408	0.00026726	0.00414252
EPRS	8760.11	0.512616	0.174765	0.000536008	0.00745
FDPS	3982.01	0.513853	0.131694	1.66857e-05	0.00037518
SND1	8024.33	0.514767	0.114675	1.30974e-06	3.90949e-05
S100A6	23004.2	0.515506	0.153375	0.000139638	0.00236262
PLEKHG4	844.463	0.516954	0.172164	0.000451145	0.00645611
MARS	7893.57	0.521451	0.119864	2.38456e-06	6.62589e-05
TMEM87B	898.722	0.521471	0.17645	0.000469102	0.0066396
OSGIN1	2978.68	0.521547	0.144263	4.99003e-05	0.000969015
VGLL4	1067.15	0.52327	0.161153	0.000188846	0.00308081
HABP4	933.862	0.523581	0.162635	0.000204277	0.00328936
IDS	8172.08	0.527344	0.129358	7.79461e-06	0.000190286
EPB41	746.185	0.531714	0.183912	0.000573104	0.00780369
HEG1	1250.44	0.532175	0.168265	0.000242549	0.00379392
MBNL2	1052.76	0.534969	0.153319	7.6591e-05	0.00141688
PFDN2	1818.56	0.535002	0.139656	2.09225e-05	0.000457651
CHD2	2395.16	0.535166	0.132764	9.17138e-06	0.000221125
PDCD4	910.472	0.536007	0.165249	0.000181175	0.00296627
LRP1	2125.12	0.536861	0.153076	7.78398e-05	0.00143416
CBX4	1454.59	0.539732	0.14492	3.06299e-05	0.000631745
NR0B1	1208.39	0.540247	0.157391	9.32649e-05	0.00169101
MCFD2	8575.6	0.541459	0.144118	3.11911e-05	0.000641223
LMCD1	1363.05	0.541713	0.168436	0.000192298	0.00312593
AP3D1	4833.84	0.542331	0.118672	6.68492e-07	2.18635e-05
CALU	9942.81	0.543622	0.119676	7.96356e-07	2.53776e-05
DSE	833.99	0.543767	0.188231	0.000557567	0.00765311
C17orf76-AS1	11687.7	0.543936	0.110549	1.33195e-07	4.9888e-06
ACBD3	1825.57	0.549318	0.139653	1.32057e-05	0.000304445
LPIN1	1668.95	0.551962	0.140973	1.40677e-05	0.000321067
CLIP1	5298.84	0.553225	0.115208	2.17062e-07	7.7886e-06
IQCB1	619.462	0.553657	0.197905	0.000693337	0.00913671
RAPGEF2	846.71	0.557816	0.17032	0.00014672	0.00247022
SLC7A11	12942.6	0.558453	0.200257	0.000691823	0.00912926
DPYSL2	3213.66	0.558716	0.122359	7.85984e-07	2.52234e-05
PNMA2	2421.96	0.55983	0.145515	1.83836e-05	0.000406669
FDXR	3746.29	0.559895	0.147482	2.20082e-05	0.000479864
ATF4	9107.66	0.561102	0.122627	6.81756e-07	2.2086e-05
THAP9-AS1	511.349	0.561434	0.204288	0.000765073	0.00992344
IARS	12722.3	0.563284	0.147984	2.0753e-05	0.0004554
PYGB	10066.1	0.563883	0.125855	1.15491e-06	3.53216e-05
XAGE1A	667.221	0.564195	0.203496	0.000734221	0.00958694
XAGE1D	667.221	0.564195	0.203496	0.000734221	0.00958694
RRAS2	1537.56	0.564679	0.149806	2.46527e-05	0.000525784
PSPH	1064.57	0.572824	0.168789	9.65476e-05	0.00173805
MTDH	7507.46	0.57365	0.156295	3.52212e-05	0.000716274
MICAL2	2164.15	0.575075	0.146639	1.28976e-05	0.000298348
RAB5A	1869.32	0.575498	0.147559	1.40124e-05	0.000320339
DCP1B	459.763	0.577272	0.204836	0.000612124	0.00826096
F2RL2	901.813	0.577653	0.193065	0.000355047	0.00531055
RPN1	7213.39	0.578323	0.128982	1.09618e-06	3.38283e-05
SLC35C1	1049.67	0.578478	0.158525	3.72154e-05	0.00075151
RHBDD1	713.79	0.579437	0.173808	0.000115705	0.00201247
RIT1	783.197	0.579617	0.172022	0.000102286	0.0018184
PLK2	9552.19	0.579665	0.114749	6.2033e-08	2.47969e-06
ENTPD7	1009.05	0.580156	0.199235	0.000464145	0.00659597
TARSL2	551.393	0.580498	0.210945	0.000723779	0.00949596
RNF19B	791.432	0.581763	0.178204	0.000144302	0.0024325
YARS	4946.93	0.58187	0.130752	1.26474e-06	3.80843e-05
PEAR1	768.3	0.58301	0.17575	0.000121581	0.00208811
SSR2	5315.87	0.583096	0.128651	8.68602e-07	2.74242e-05
FLYWCH1	1371.27	0.58359	0.163844	5.08954e-05	0.000983611
LIPA	2915.72	0.585911	0.140071	4.14482e-06	0.00010876
DDOST	7552.79	0.587978	0.123431	2.70995e-07	9.4751e-06
ACOT13	1335.97	0.588782	0.152124	1.49176e-05	0.000338768
SQLE	4169.57	0.589659	0.153962	1.81847e-05	0.000402922
TNFRSF10A	921.566	0.589907	0.200945	0.000419967	0.00609244
RIN2	2187.27	0.591407	0.142007	4.42252e-06	0.000114725
SLC38A1	8668.43	0.591573	0.198387	0.000344846	0.00519206
CTBP2	4368.96	0.593299	0.138563	2.63235e-06	7.22629e-05
CYB561	1430.38	0.595163	0.155103	1.67188e-05	0.000375309
ZCCHC7	721.421	0.598162	0.179907	0.000114988	0.0020051
EDEM3	1255.71	0.598783	0.190917	0.000215162	0.0034283
ZNF295	632.179	0.599372	0.194818	0.00026095	0.00406316
LRIF1	1003.11	0.600504	0.156045	1.62888e-05	0.000367466
TMED5	2144.7	0.60094	0.166299	3.9833e-05	0.000794973
GOLPH3L	728.674	0.601311	0.17591	8.0196e-05	0.0014736
ARHGEF28	1950.53	0.602036	0.134013	9.82446e-07	3.05946e-05
MTHFD1L	2487.31	0.603347	0.165852	3.50408e-05	0.000713924
FDFT1	4340.57	0.604629	0.159709	2.04892e-05	0.000450333
RAB1A	7248.87	0.604866	0.115078	1.78207e-08	7.89969e-07
STARD13	435.269	0.606308	0.214605	0.000554777	0.00763782
SEC61B	2149.82	0.608373	0.136867	1.22148e-06	3.70263e-05
AAK1	1703	0.609325	0.154549	1.07302e-05	0.00025442
KLF5	1580.23	0.609732	0.151784	7.75208e-06	0.000189926
COPA	7001.08	0.610159	0.12217	6.69141e-08	2.65925e-06
XPC	3223.41	0.614061	0.127578	2.03347e-07	7.34435e-06
ACAD11	517.165	0.615173	0.211497	0.000415575	0.00604396
ADAM17	2556.39	0.621923	0.135188	5.71856e-07	1.88837e-05
COPG1	3533.9	0.625016	0.120636	2.99208e-08	1.2471e-06
FNDC3B	3315.16	0.625809	0.126536	1.02928e-07	3.94154e-06
ZXDB	715.19	0.627224	0.178419	5.49863e-05	0.00105239
FBXO25	505.252	0.627748	0.195877	0.000158706	0.00265566
WFS1	962.825	0.628695	0.165955	1.85138e-05	0.000408888
TP53I3	8413.59	0.629497	0.192046	0.000123026	0.00210498
USP53	704.455	0.630052	0.175347	3.98245e-05	0.000794973
EHD1	4202.2	0.630782	0.120347	1.82202e-08	8.03509e-07
MTFR1	1421.55	0.630959	0.155184	6.0703e-06	0.000151436
ISOC2	1738.41	0.631319	0.16213	1.24067e-05	0.000288456
SURF4	10287.4	0.63345	0.121223	1.96917e-08	8.6008e-07
DDIT4	4764.82	0.634684	0.162746	1.1926e-05	0.000279658
ERRFI1	2827.45	0.634846	0.148846	2.50341e-06	6.942e-05
MIA3	1628.56	0.635383	0.151739	3.50816e-06	9.31264e-05
STT3A	4021.59	0.635569	0.121686	2.09603e-08	9.09679e-07
CREB3L2	3220.61	0.636216	0.193234	0.00011486	0.0020051
CCDC90B	1215.94	0.637538	0.148513	2.22231e-06	6.21292e-05
ARL1	2172.23	0.637583	0.155664	5.25421e-06	0.000133099
DHCR7	2496.89	0.637728	0.136012	3.49577e-07	1.18587e-05
KLF7	1804.39	0.640171	0.218478	0.000360545	0.00537391
AACS	1355.9	0.640337	0.158767	6.88359e-06	0.00017079
GRB10	3094.72	0.64151	0.140364	6.27642e-07	2.06759e-05
TTC17	1688.58	0.64232	0.155248	4.4059e-06	0.000114512
MEF2A	1078.53	0.643119	0.15303	3.25172e-06	8.71652e-05
GOLGA5	1759.26	0.643692	0.139273	5.67169e-07	1.87743e-05
ADAMTS7	372.934	0.64393	0.232292	0.000569729	0.00777322
C2orf18	2425.73	0.646347	0.15175	2.54164e-06	7.01954e-05
POPDC3	439.54	0.648616	0.216222	0.000283531	0.00436013
FKBP2	1059.72	0.649847	0.166744	1.1347e-05	0.00026792
FAM102A	2267.71	0.654267	0.147546	1.11208e-06	3.42415e-05
SETX	3175.68	0.656745	0.199993	0.000112646	0.00197687
SMURF2	2642.9	0.658198	0.138647	2.53655e-07	8.89159e-06
KIAA0226	488.223	0.658729	0.198852	0.000101079	0.00180634
FAM3C	1428.42	0.660465	0.184342	3.96707e-05	0.000794053
SNHG5	4793.6	0.660642	0.171552	1.36336e-05	0.000312726
SH3BGRL3	2201.05	0.663456	0.165682	7.09291e-06	0.000174716
PNPLA8	505.963	0.663553	0.200845	0.000102043	0.00181645
SGTB	820.934	0.663566	0.179238	2.42372e-05	0.000519353
TMEM66	3842.16	0.663658	0.126785	2.06104e-08	8.97341e-07
FLNB	41520.8	0.665829	0.110258	1.54678e-10	1.0734e-08
WWC3	2121.77	0.66697	0.145328	5.16918e-07	1.72361e-05
DUSP5	1860.76	0.668889	0.152176	1.28187e-06	3.84308e-05
ACVR1	779.381	0.671071	0.180226	2.32811e-05	0.000503601
SQSTM1	38363.8	0.672426	0.105025	1.14618e-11	9.44613e-10
XPOT	7633.26	0.67284	0.151033	9.85552e-07	3.06215e-05
ERLEC1	2835.66	0.67299	0.127747	1.67016e-08	7.4374e-07
TDP2	1865.56	0.674862	0.143355	2.9195e-07	1.01559e-05
SEC61A1	8512.29	0.679948	0.132032	3.08965e-08	1.28385e-06
TMED9	5294.42	0.680735	0.11729	7.97404e-10	4.71918e-08
SEC61G	1551.93	0.684742	0.144031	2.25641e-07	8.03318e-06
SULF2	1864.91	0.685466	0.137291	6.97871e-08	2.76539e-06
PRKAB2	723.272	0.685588	0.214495	0.000137664	0.002335
ATP9A	1638.83	0.686077	0.142555	1.97016e-07	7.14432e-06
ETV5	1296.5	0.68627	0.154192	9.81752e-07	3.05946e-05
ATG13	2246.79	0.68676	0.132634	2.5886e-08	1.09563e-06
MAN2A1	1747.17	0.687627	0.21965	0.000184017	0.00300561
IDH1	5231.01	0.687985	0.127419	8.05383e-09	3.77068e-07
STT3B	4642.34	0.689009	0.163227	2.70717e-06	7.37246e-05
RIOK3	971.905	0.690513	0.158825	1.56216e-06	4.57307e-05
VEGFA	1231.7	0.691499	0.160152	1.776e-06	5.1115e-05
TUFT1	1668.83	0.69271	0.230025	0.000236312	0.00371864
WDR45	796.702	0.696228	0.183479	1.53457e-05	0.000347911
ALG2	1415.31	0.697404	0.149198	3.34227e-07	1.13946e-05
ARMCX3	865.097	0.698373	0.209487	8.37175e-05	0.00153418
UBE2H	4011.74	0.698594	0.121983	9.75573e-10	5.60381e-08
FHL2	1195.32	0.700381	0.173522	5.72694e-06	0.000143394
ARFGAP3	729.559	0.701283	0.17284	5.26376e-06	0.000133099
DKK3	595.358	0.702753	0.222667	0.000156711	0.00262548
TNFRSF10B	9405.18	0.703119	0.118165	2.4817e-10	1.64695e-08
TMED2	10258.9	0.703273	0.119464	3.86289e-10	2.44489e-08
AKAP17A	2262.69	0.704144	0.145173	1.36243e-07	5.06135e-06
CD68	1103.87	0.705424	0.184968	1.42413e-05	0.000324399
TXNDC11	1427.9	0.706045	0.148809	2.279e-07	8.09252e-06
LMAN1	4474.07	0.706874	0.162361	1.4545e-06	4.29469e-05
MARCH4	2176.23	0.707128	0.132353	1.03058e-08	4.66527e-07
XIAP	1984.19	0.709498	0.203843	5.0303e-05	0.000974069
UFM1	1472.42	0.709677	0.146533	1.42497e-07	5.25089e-06
SEC31A	4990.71	0.71094	0.115992	1.02735e-10	7.24975e-09
TIMM17A	3224.06	0.711606	0.163156	1.44322e-06	4.27062e-05
HM13	4744.19	0.711957	0.122786	7.49155e-10	4.45291e-08
INSIG1	1002.41	0.717844	0.168621	2.14052e-06	6.01581e-05
ITGA2	2079.26	0.71811	0.176237	4.76019e-06	0.000122324
SLC1A5	10928	0.719251	0.110933	8.80452e-12	7.38445e-10
RHOQ	3202.38	0.719494	0.177765	5.2671e-06	0.000133099
KRCC1	595.281	0.720578	0.19725	2.60044e-05	0.000552887
LOC100287314	302.698	0.72288	0.262268	0.000512184	0.00715958
RAP2B	1235.33	0.727245	0.181581	6.33409e-06	0.000157442
IFRD1	1865.25	0.727726	0.143914	4.62677e-08	1.87693e-06
ARF4	4534.81	0.727881	0.11885	1.02878e-10	7.24975e-09
KDM4A	1427.17	0.728506	0.142209	3.23568e-08	1.3364e-06
MBD6	1137.97	0.729199	0.245994	0.000263719	0.0041016
NFXL1	543.835	0.733482	0.191318	1.23899e-05	0.000288456
TFPI	594.427	0.734778	0.216295	6.45675e-05	0.00121752
JDP2	874.137	0.737158	0.236619	0.000160298	0.00267575
KDELR3	498.701	0.738031	0.199213	2.01618e-05	0.000443853
SLC35D2	490.736	0.739132	0.204777	2.94801e-05	0.000618134
SLC7A1	4542.94	0.741591	0.143127	2.38082e-08	1.01713e-06
ACTA2	562.179	0.742063	0.204417	2.63345e-05	0.000559036
CDKN1A	6247.3	0.74303	0.120352	7.21895e-11	5.25476e-09
CDC42EP1	1322.25	0.743655	0.149143	6.45757e-08	2.5738e-06
ATP2B4	1169.44	0.744002	0.154745	1.5717e-07	5.74511e-06
INPP4B	296.735	0.744758	0.275924	0.000555889	0.00764283
FBXO4	343.903	0.748503	0.237636	0.000141544	0.00238895
OSBP	2942.11	0.748755	0.136818	5.13534e-09	2.50733e-07
MKNK2	1433.12	0.749941	0.145983	2.89097e-08	1.21235e-06
AHNAK2	11680.5	0.751341	0.133104	1.75877e-09	9.65627e-08
CLIP4	1901.36	0.753286	0.134122	2.05505e-09	1.11486e-07
BNIP3L	2031.74	0.758575	0.133904	1.53282e-09	8.45557e-08
CYBRD1	2479.97	0.759361	0.13995	6.00927e-09	2.86246e-07
USO1	2983.18	0.760904	0.132402	9.40841e-10	5.4501e-08
ST6GALNAC4	457.232	0.761352	0.203594	1.70534e-05	0.000382191
GOLGB1	2698.72	0.766777	0.13902	3.53654e-09	1.81619e-07
UGGT1	5505.3	0.767137	0.150698	3.67699e-08	1.50504e-06
CCNB1IP1	886.564	0.767526	0.162772	3.16295e-07	1.08919e-05
CYP4V2	270.499	0.767769	0.270226	0.000367074	0.00544872
AMIGO2	12272.1	0.77734	0.121488	1.3278e-11	1.06154e-09
ARHGAP29	3050.27	0.778724	0.18632	2.70437e-06	7.37246e-05
CYP51A1	3017.76	0.781267	0.132188	3.29927e-10	2.12756e-08
EIF4EBP1	2904.79	0.783429	0.145634	7.30617e-09	3.43239e-07
PNRC1	571.498	0.785469	0.294297	0.000552278	0.0076174
ABHD4	4952.17	0.785486	0.144026	4.77153e-09	2.36346e-07
APBB2	807.602	0.785507	0.169209	3.29493e-07	1.12895e-05
ABLIM3	963.201	0.78594	0.210709	1.71658e-05	0.00038408
EMP1	540.28	0.787816	0.198271	6.28354e-06	0.00015647
PLK3	392.264	0.78961	0.22407	3.58003e-05	0.000725076
PPP1R3B	321.15	0.790879	0.28914	0.000455998	0.00648693
LAMC2	4663.83	0.792586	0.133008	2.54387e-10	1.68006e-08
CLIC4	2940.4	0.797646	0.136958	5.72512e-10	3.49411e-08
TCEA1	7926.19	0.797998	0.131712	1.44103e-10	1.01027e-08
C17orf59	261.89	0.799641	0.287985	0.000412454	0.00601136
STEAP3	4159.61	0.799643	0.127479	3.8164e-11	2.8667e-09
OS9	6523.95	0.80176	0.118934	1.54461e-12	1.38923e-10
KDM6B	692.495	0.804604	0.253701	0.000119123	0.00205623
GALK2	671.482	0.806588	0.177862	5.3056e-07	1.76479e-05
LACC1	243.259	0.814761	0.273586	0.000222243	0.00351654
NTN4	3889.29	0.819099	0.145091	1.53389e-09	8.45557e-08
CKAP4	7048.93	0.823271	0.11479	7.21431e-14	7.70522e-12
ITGA3	27899	0.823487	0.128291	1.32519e-11	1.06154e-09
MAFF	236.152	0.82372	0.285417	0.000284367	0.00436807
GDF15	685.653	0.827094	0.203615	4.25513e-06	0.000111227
MICALL1	1408.72	0.829561	0.155492	9.49647e-09	4.37125e-07
TMED10	7244	0.830851	0.131789	2.78567e-11	2.13949e-09
SPATA18	241.209	0.832264	0.27744	0.000203749	0.00328599
ZMAT3	786.251	0.837646	0.208983	5.23619e-06	0.000133056
MPV17L2	469.593	0.83957	0.206702	4.02425e-06	0.000105799
SPCS3	2947.8	0.842555	0.22822	1.80199e-05	0.000399919
ITPKC	797.082	0.843683	0.182464	3.17729e-07	1.09137e-05
MTMR4	1720.54	0.844526	0.158424	8.9442e-09	4.15905e-07
CBLB	367.531	0.844646	0.227482	1.63756e-05	0.000368816
FHL1	684.621	0.845909	0.182538	3.13388e-07	1.08464e-05
SPIRE1	1137.46	0.847441	0.15266	2.55363e-09	1.35312e-07
PARD3B	231.451	0.850199	0.280991	0.000176928	0.00290719
NAV3	980.308	0.853558	0.251947	5.50403e-05	0.00105239
TRIM25	5835.77	0.854044	0.157349	5.13218e-09	2.50733e-07
SEC23B	4825.08	0.855228	0.124111	5.1948e-13	5.07273e-11
SH3KBP1	5429.57	0.857152	0.116767	1.99944e-14	2.25904e-12
LYST	424.266	0.857232	0.215038	5.37691e-06	0.000135373
NSDHL	1911.99	0.859686	0.146566	3.95109e-10	2.48919e-08
BBC3	540.459	0.859692	0.192513	6.7283e-07	2.19006e-05
MAP1B	14540.1	0.860075	0.145058	2.71296e-10	1.77459e-08
PGM3	1498.37	0.860238	0.14076	9.41323e-11	6.7376e-09
FAS	991.981	0.862179	0.19439	8.00977e-07	2.54655e-05
GMPPB	663.08	0.862419	0.186238	3.15143e-07	1.08796e-05
SORCS2	621.022	0.863275	0.217616	5.6568e-06	0.000141898
C6orf48	1089.4	0.865454	0.15749	3.54709e-09	1.81619e-07
NDRG1	3294.99	0.870712	0.137573	2.18388e-11	1.70604e-09
LARP6	921.458	0.871166	0.186274	2.34099e-07	8.29112e-06
SSR1	3776.22	0.875484	0.151166	6.24794e-10	3.77945e-08
GPD1L	1119.92	0.876721	0.181589	1.19383e-07	4.49612e-06
SERPINE2	5885.57	0.878193	0.129739	1.20946e-12	1.09594e-10
OSTC	1939.97	0.87825	0.149068	3.41753e-10	2.18323e-08
PIGA	700.723	0.879986	0.176467	5.21209e-08	2.1019e-06
JUN	2766.8	0.883679	0.141237	3.41783e-11	2.59585e-09
NFIL3	425.738	0.884995	0.219375	4.35767e-06	0.000113643
IDI1	2154.74	0.890931	0.141584	2.67547e-11	2.06646e-09
TBC1D2	370.824	0.895807	0.220933	3.85601e-06	0.000101571
NUCB1	6562.46	0.899657	0.149348	1.47412e-10	1.0282e-08
SIL1	1001.28	0.900054	0.1636	3.20958e-09	1.66837e-07
PDGFB	309.078	0.900803	0.280339	8.97909e-05	0.00163236
BHLHE40	3717.82	0.901844	0.192472	2.21058e-07	7.91121e-06
CTGF	1188.97	0.902564	0.25979	3.61746e-05	0.000731573
TUBE1	243.045	0.905594	0.267052	4.93861e-05	0.000961762
RND3	2393.07	0.905687	0.130678	3.39046e-13	3.40816e-11
EFR3B	1695.23	0.90846	0.151254	1.61974e-10	1.11175e-08
PDIA5	845.591	0.914003	0.169183	5.31234e-09	2.56625e-07
PDP1	325.356	0.915475	0.28976	0.000109994	0.0019353
PLCD1	213.989	0.91957	0.29516	0.000119759	0.002062
PODXL	7220.51	0.925494	0.161001	8.60681e-10	5.07171e-08
DGKA	630.196	0.930504	0.180148	1.92691e-08	8.44319e-07
PRKCE	762.014	0.93281	0.171093	4.10539e-09	2.06341e-07
EDA2R	1104.43	0.93302	0.195248	1.3713e-07	5.08052e-06
SEL1L3	2093.62	0.934379	0.136297	5.98781e-13	5.72443e-11
TMEM39A	954.167	0.934492	0.160175	4.54501e-10	2.83721e-08
SSR3	6421.01	0.937346	0.164364	9.65166e-10	5.56742e-08
SSR4	3825.36	0.9377	0.120543	6.36091e-16	8.20378e-14
RBCK1	3538.78	0.938111	0.174092	5.69424e-09	2.74106e-07
LOC730268	144.403	0.941239	0.344877	0.00038132	0.0056418
ZDBF2	466.225	0.949929	0.311816	0.000151415	0.002543
ZFAND2A	672.486	0.951528	0.176814	5.81139e-09	2.77789e-07
OPLAH	526.448	0.952629	0.340426	0.000299693	0.00457165
DUSP6	353.464	0.95599	0.233364	3.12359e-06	8.3895e-05
SCD	14336.3	0.956904	0.139091	4.95653e-13	4.87487e-11
MVD	976.245	0.960878	0.182232	1.01174e-08	4.61051e-07
TRIML2	1144.94	0.968735	0.165031	3.35986e-10	2.15646e-08
FAM214A	223.531	0.973802	0.276663	2.88284e-05	0.000605397
CLGN	364.7	0.975221	0.240119	3.35385e-06	8.93773e-05
SH3PXD2A	302.44	0.979842	0.25141	6.91733e-06	0.000171317
GTPBP2	1001.58	0.980819	0.204368	1.14711e-07	4.35614e-06
GMPPA	1140.15	0.989097	0.17193	6.46593e-10	3.877e-08
HKDC1	3124.39	0.990945	0.12777	6.44712e-16	8.23725e-14
TLCD2	277.744	0.994351	0.280298	2.457e-05	0.000524838
GPT2	1033	0.998763	0.163429	7.86188e-11	5.68676e-09
C19orf10	1810.19	1.00348	0.17437	7.06766e-10	4.2193e-08
SERPINE1	41498	1.00789	0.174755	6.14265e-10	3.73228e-08
MAP1LC3B	2392.37	1.01114	0.131568	1.23241e-15	1.54572e-13
CHPF	856.126	1.02987	0.196291	1.08507e-08	4.89573e-07
CGB8	131.61	1.03006	0.37826	0.000354505	0.00530826
UBE2J1	1873.07	1.03249	0.14127	2.18177e-14	2.42496e-12
BTG2	932.195	1.03251	0.173337	1.96286e-10	1.32843e-08
CCPG1	2440.18	1.03426	0.14798	2.0479e-13	2.08931e-11
FLRT2	1125.04	1.03604	0.260337	4.66683e-06	0.000120151
STX5	935.387	1.03696	0.161574	9.78994e-12	8.16087e-10
PTGS2	160.835	1.04045	0.352854	0.000176691	0.00290679
PLCXD2	139.697	1.04205	0.352807	0.000180916	0.0029656
WDR69	120.498	1.0447	0.411121	0.000547608	0.00756961
CANX	40405.9	1.04749	0.149138	1.65989e-13	1.70619e-11
HIVEP1	1066.26	1.0483	0.15452	8.8366e-13	8.27433e-11
FAM18B2-CDRT4	466.16	1.05026	0.206455	2.49658e-08	1.06326e-06
ANXA6	3370.24	1.05034	0.164703	1.31007e-11	1.05976e-09
LARP1B	589.538	1.0537	0.199862	9.19798e-09	4.26256e-07
TRIM5	960.343	1.05755	0.163249	6.94748e-12	5.97352e-10
GPR115	161.61	1.06364	0.359898	0.000168072	0.00279188
PLXNB3	314.483	1.06784	0.377377	0.000241546	0.00378475
LAMB3	513.648	1.07231	0.209654	2.16093e-08	9.34878e-07
NANS	1815.06	1.07878	0.135197	1.10995e-16	1.56434e-14
OXTR	642.557	1.07879	0.18245	2.45697e-10	1.6385e-08
TMEM41B	1667.87	1.08356	0.160814	1.20649e-12	1.09594e-10
FAM214B	344.53	1.08845	0.315488	3.15482e-05	0.00064759
ERP44	1876.39	1.09282	0.146482	6.89095e-15	8.19185e-13
TSC22D3	420.019	1.09327	0.348152	9.14018e-05	0.00165943
ALG12	739.34	1.09494	0.17815	5.51947e-11	4.10091e-09
TOX	182.74	1.09862	0.313985	2.88113e-05	0.000605397
NIPAL4	940.641	1.10098	0.186115	2.25221e-10	1.50931e-08
OCLN	1011.78	1.10195	0.196154	1.41058e-09	7.83905e-08
EML2	626.361	1.10614	0.218111	2.55616e-08	1.08526e-06
SEC63	2729.63	1.11441	0.128282	2.83789e-19	4.51125e-17
CYP4F11	792.26	1.12147	0.207454	4.20591e-09	2.10357e-07
SLFN11	1076.06	1.12217	0.235339	1.17873e-07	4.45151e-06
SLC35B1	2269.59	1.1253	0.129528	2.74413e-19	4.41353e-17
ETS1	4308.86	1.12655	0.164059	5.48147e-13	5.27726e-11
EVI5L	217.824	1.12959	0.2928	6.97918e-06	0.000172536
KRT19	1278.57	1.1396	0.234369	7.2787e-08	2.86764e-06
NFATC2	122.203	1.14022	0.373131	0.000122128	0.00209224
PYCR1	4976.37	1.14346	0.117064	1.11456e-23	2.58258e-21
MDM2	5998.53	1.14699	0.198849	5.50771e-10	3.39171e-08
HMGCS1	9265.33	1.16092	0.12377	4.76184e-22	9.04154e-20
IBTK	4733.98	1.16244	0.15395	2.82985e-15	3.4853e-13
FKBP11	777.996	1.16448	0.16925	4.25654e-13	4.24753e-11
GOT1	2423.97	1.1658	0.149399	4.44269e-16	5.78438e-14
INA	1887.2	1.16909	0.152056	1.15838e-15	1.46632e-13
MSTO1	2125.36	1.1728	0.134124	1.57337e-19	2.5915e-17
VIMP	2119.42	1.17593	0.159519	1.12719e-14	1.30592e-12
LYSMD3	935.78	1.17881	0.182709	8.10425e-12	6.88157e-10
TMED7	4060.09	1.17943	0.213154	2.12866e-09	1.15024e-07
ZNFX1-AS1	2511.89	1.18989	0.173313	4.72278e-13	4.67863e-11
PJA2	2803.91	1.19028	0.13913	8.55041e-19	1.32833e-16
GARS	9184.13	1.19093	0.12312	2.86582e-23	5.84755e-21
SERP1	4162.75	1.19459	0.142235	2.74168e-18	4.07408e-16
CDRT1	295.261	1.19708	0.391648	0.000108729	0.00192294
KCNG1	330.075	1.20568	0.232636	1.3854e-08	6.20978e-07
ZNF555	130.272	1.2106	0.359992	4.28711e-05	0.00084573
HSD17B7	559.351	1.2122	0.200578	1.01208e-10	7.20629e-09
ANKRD20A12P	113.241	1.2124	0.415873	0.000171648	0.00284437
KANK3	128.544	1.21488	0.360549	4.15646e-05	0.000824716
ERN1	248.202	1.21731	0.272603	5.06742e-07	1.69381e-05
DNAJC10	7931	1.2174	0.112042	8.43069e-29	2.61945e-26
CARS	2975.59	1.21788	0.125572	2.20826e-23	4.82991e-21
SERPINB8	429.023	1.22198	0.233179	1.02457e-08	4.65344e-07
ATF7IP2	225.438	1.22421	0.28293	8.75843e-07	2.75891e-05
CXCR7	352.024	1.22431	0.248715	5.06275e-08	2.04772e-06
ABCA1	820.313	1.22844	0.226457	3.80561e-09	1.91979e-07
MTHFD2	10433	1.22895	0.12681	2.37309e-23	4.99115e-21
PSAT1	10643.4	1.22999	0.118267	2.15488e-26	6.01211e-24
FRMD6	2674.2	1.23292	0.144499	1.05352e-18	1.6003e-16
AARS	12981.3	1.23482	0.112676	3.17316e-29	1.03286e-26
PMAIP1	648.72	1.23831	0.303412	2.6993e-06	7.37246e-05
JHDM1D	203.002	1.23848	0.287169	9.52202e-07	2.98568e-05
PRKCZ	675.7	1.24525	0.193099	6.99829e-12	5.9796e-10
UAP1	1461.57	1.24589	0.141447	9.0354e-20	1.50638e-17
CEBPG	3940.2	1.24993	0.127842	1.06685e-23	2.51464e-21
HSPA13	1550.78	1.25963	0.201165	2.57553e-11	2.00057e-09
SEPT5	595.877	1.27637	0.23122	1.9796e-09	1.07821e-07
IL31RA	217.425	1.2838	0.316198	2.87818e-06	7.79159e-05
PXDC1	393.079	1.28577	0.228724	1.12456e-09	6.43256e-08
N4BP2	1000.27	1.2898	0.193299	1.72357e-12	1.53006e-10
MOCOS	635.519	1.29326	0.195933	2.81268e-12	2.46488e-10
ALS2CL	237.31	1.31127	0.347565	8.14312e-06	0.000198086
DERL2	2135.48	1.32095	0.136327	2.23601e-23	4.82991e-21
P4HB	34296.3	1.32188	0.126419	8.58129e-27	2.49606e-24
SLC1A4	1133.77	1.34095	0.182764	1.37553e-14	1.58024e-12
NMRK1	143.887	1.35781	0.389115	2.29877e-05	0.000498832
MIR100HG	182.743	1.36043	0.324786	1.6385e-06	4.74575e-05
SARS	4866.84	1.36452	0.117159	1.58246e-32	5.54712e-30
SLC6A9	318.572	1.36515	0.256721	6.07834e-09	2.88454e-07
MIS12	1466.22	1.36518	0.172147	1.5005e-16	2.07206e-14
BMF	78.2279	1.3687	0.512752	0.000308149	0.00468078
EGR1	63.6311	1.37765	0.559403	0.00053623	0.00745
SYT1	563.18	1.37779	0.204938	1.08859e-12	1.01238e-10
PRSS16	114.317	1.37825	0.403931	3.02918e-05	0.000628406
CALR	31392.4	1.38352	0.133992	3.5766e-26	9.77914e-24
KLF4	427.657	1.38771	0.236256	2.74557e-10	1.78737e-08
CCNG2	106.134	1.38989	0.397809	2.3561e-05	0.000508049
SLC33A1	1281.54	1.39235	0.149757	8.7554e-22	1.63966e-19
GFPT1	5277.64	1.41572	0.117964	2.03647e-34	7.95446e-32
SELK	499.002	1.41839	0.24225	3.06084e-10	1.98316e-08
EIF2AK3	1240.1	1.42682	0.14851	4.69704e-23	9.44311e-21
ARHGEF2	1741.25	1.42819	0.168531	1.49224e-18	2.2418e-16
SEC11C	1153.87	1.4349	0.156357	2.94453e-21	5.43982e-19
GAS5	2299.08	1.44073	0.193886	6.98893e-15	8.23669e-13
PHGDH	2124.95	1.44299	0.14329	4.49535e-25	1.13807e-22
IFIT2	92.781	1.45105	0.45868	6.72782e-05	0.00126341
MSMO1	1708.46	1.45622	0.150556	2.2611e-23	4.82991e-21
SLC39A14	9570.66	1.46486	0.16037	4.32414e-21	7.77833e-19
PPIB	20419.7	1.46533	0.117578	4.36485e-37	2.05765e-34
IFI16	144.77	1.46629	0.595255	0.000551106	0.00761028
MSC	936.822	1.47227	0.21021	1.37872e-13	1.44988e-11
FBXO16	115.097	1.47464	0.392462	9.20463e-06	0.000221154
HID1	530.629	1.49776	0.256194	2.66052e-10	1.74866e-08
MAGT1	4832.08	1.49986	0.181598	7.99995e-18	1.16348e-15
CRELD1	517.126	1.51007	0.231305	3.54578e-12	3.068e-10
PDIA6	24472.3	1.51674	0.118411	1.4427e-38	7.30486e-36
NCF2	257.914	1.52735	0.292936	9.32778e-09	4.30811e-07
XBP1	1938.95	1.52934	0.140347	7.10025e-29	2.25738e-26
PPAPDC1B	845.661	1.52975	0.169148	8.7856e-21	1.55984e-18
AKNA	526.02	1.54276	0.208213	7.29247e-15	8.52097e-13
CDK2AP2	2329.49	1.56962	0.150673	1.37194e-26	3.90747e-24
PDIA3	20273.8	1.57267	0.109738	6.77713e-48	4.63251e-45
NGF	93.1779	1.59186	0.434708	1.28653e-05	0.000298146
GADD45A	1759.93	1.59748	0.158327	3.47005e-25	8.95076e-23
ERO1LB	626.016	1.60246	0.203805	2.19834e-16	2.88976e-14
TMED7-TICAM2	327.528	1.60271	0.287159	1.34076e-09	7.54303e-08
TP53INP1	421.531	1.60862	0.212019	1.84594e-15	2.29417e-13
LURAP1L	417.304	1.6126	0.22607	5.35298e-14	5.76225e-12
TMEM50B	811.732	1.64323	0.185506	5.48686e-20	9.2606e-18
SGK3	341.533	1.6559	0.24662	1.2105e-12	1.09594e-10
SYVN1	1902.49	1.67673	0.183724	3.82236e-21	6.96739e-19
MSTO2P	289.159	1.69786	0.35948	1.11419e-07	4.25476e-06
FLNC	681.405	1.70176	0.341045	2.91215e-08	1.21749e-06
IGDCC4	1011.17	1.72078	0.28326	6.2876e-11	4.62139e-09
FAM174B	268.711	1.72242	0.263474	3.51811e-12	3.06344e-10
CBS	1157.35	1.75423	0.180572	1.40718e-23	3.20626e-21
WARS	8338.57	1.76198	0.112919	4.30361e-56	3.67716e-53
EDEM1	3144.67	1.7669	0.185943	1.31687e-22	2.57185e-20
PPP1R15A	3258.02	1.77507	0.135906	3.01844e-40	1.6506e-37
BCAT1	1872.56	1.81409	0.153188	1.51402e-33	5.74949e-31
TES	3631.39	1.82136	0.121279	3.17094e-52	2.54999e-49
IL20RB	39.0751	1.89284	0.698253	0.000271342	0.00419154
BEX4	35.9033	1.90353	0.802191	0.00054347	0.00752764
KCNQ3	85.5961	1.91985	0.504328	7.01841e-06	0.000173193
ANK2	163.043	1.92167	0.401365	7.24623e-08	2.8631e-06
RNASE4	195.38	1.92726	0.305954	1.45858e-11	1.15931e-09
ANKRD1	1494.31	1.94543	0.671538	0.000140781	0.002379
LOC643723	32.8783	1.97753	0.834044	0.000636315	0.00853686
SEC24D	1917.94	2.03604	0.164378	2.09042e-36	9.52606e-34
PCK2	1272.29	2.03766	0.169547	1.34219e-34	5.3968e-32
DNAJB11	3789.39	2.04685	0.142179	3.53582e-48	2.54411e-45
LOC100287177	120.484	2.07071	0.387768	4.5784e-09	2.27605e-07
ASNS	4066.1	2.08736	0.125972	6.61198e-63	6.4566e-60
AGR2	1710.87	2.11656	0.247733	7.04711e-19	1.10737e-16
EXPH5	38.4213	2.12021	0.810336	0.000360855	0.00537391
SEL1L	9125.74	2.18402	0.163104	1.12094e-41	6.38514e-39
SESN2	1039.43	2.23227	0.181748	6.96511e-36	2.97563e-33
NUCB2	2202.7	2.31849	0.135982	2.25076e-66	2.56418e-63
FBXW10	368.233	2.33972	0.433749	2.84022e-09	1.49341e-07
ULBP1	199.243	2.37729	0.300244	1.22128e-16	1.70368e-14
FICD	270.735	2.38414	0.264915	1.42233e-20	2.46135e-18
TMEM45A	44.8424	2.41359	0.650328	1.02786e-05	0.000244807
MANF	4399.19	2.4157	0.119929	1.60893e-91	2.44396e-88
MXD1	333.571	2.42234	0.244627	1.85657e-24	4.61476e-22
HSP90B1	84410.6	2.42442	0.10802	1.8311e-112	3.57615e-109
IL1RL1	34.1146	2.43231	0.750755	5.16531e-05	0.000995981
RGS9	32.4377	2.50336	0.772808	5.09397e-05	0.000983611
DNAJC3	2809.86	2.52397	0.176027	7.77294e-48	5.06019e-45
BNC1	50.9842	2.52817	0.627427	2.18438e-06	6.1194e-05
ALDH1L2	1250.66	2.53271	0.190174	7.62227e-42	4.53061e-39
WIPI1	590.769	2.54569	0.198641	8.78932e-39	4.62149e-36
PDIA4	31202.7	2.5459	0.137385	1.09815e-77	1.50127e-74
IL1A	22.7756	2.56484	1.01127	0.000372732	0.0055267
PLB1	25.3643	2.57382	0.913214	0.000213647	0.00341211
ECM2	48.212	2.58554	0.634716	1.8713e-06	5.32971e-05
C12orf39	47.0808	2.59119	0.698641	9.96e-06	0.000238048
DYSF	195.369	2.61137	0.347618	3.14446e-15	3.83821e-13
SDF2L1	1689.88	2.661	0.169968	2.07039e-56	1.88695e-53
TRIB3	4782.59	2.67056	0.126764	8.58837e-100	1.46764e-96
RAB39B	169.617	2.67326	0.366454	2.11158e-14	2.36618e-12
STARD4	411.217	2.67905	0.287712	4.23861e-22	8.16141e-20
HYOU1	11947.7	2.84711	0.120353	6.44759e-125	1.7629e-121
ATF3	499.17	2.88071	0.255976	6.70634e-31	2.23616e-28
NLRP1	57.3984	2.88899	0.630083	1.79558e-07	6.52855e-06
PCDH1	48.2979	2.93015	0.622946	1.35346e-07	5.0555e-06
SPATA31E1	30.1511	2.96089	0.816301	1.3018e-05	0.000300624
PLEKHG1	24.8717	2.9651	0.95214	8.90912e-05	0.00162179
DNAJB9	1277.36	3.11791	0.175535	1.01097e-71	1.25645e-68
LAMP3	37.262	3.12791	0.768043	2.95044e-06	7.9557e-05
HSPA5	95841	3.17298	0.122147	6.40995e-150	2.19076e-146
ADM2	101.781	3.34213	0.504408	1.13858e-12	1.05173e-10
CHAC1	347.26	3.44493	0.254383	4.31943e-43	2.68414e-40
SLFN5	1428.22	3.46867	0.209084	3.14913e-63	3.31168e-60
BEX2	129.796	3.6161	0.449334	4.89774e-17	6.97468e-15
CRELD2	4388.26	3.65751	0.128783	1.26368e-178	8.63791e-175
SLC22A31	204.012	3.72331	0.351884	1.06981e-27	3.17942e-25
HERPUD1	8832.38	3.76005	0.1248	9.34103e-201	1.27701e-196
TXNIP	17.0402	3.76432	1.29076	0.000215573	0.00343085
BHLHA15	14.2861	3.8687	1.45736	0.000501602	0.0070622
RPLP0P2	15.3368	3.93475	1.52625	0.000558267	0.00765503
SLC16A12	52.705	4.01502	0.714939	2.38892e-09	1.27574e-07
RPS6KA2	16.3525	4.27322	1.51436	0.000444203	0.00637889
DDIT3	2017.99	4.38522	0.160412	6.5602e-166	2.98948e-162
DERL3	91.0191	4.57829	0.574621	1.69508e-16	2.2588e-14
FAM129A	1004.84	5.4122	0.231898	2.06011e-121	4.69395e-118
CDH15	79.6084	5.8607	0.758448	5.51977e-15	6.61937e-13
FCN3	272360	19.8894	1.35584	6.30311e-52	4.78721e-49
