# Supplementary material for: FCN3 functions as a tumor suppressor of lung adenocarcinoma through induction of endoplasmic reticulum stress
Source: Cell Death Dis. 2021 Apr 15;12(4):407. doi: 10.1038/s41419-021-03675-y (PMC8050313; doi:10.1038/s41419-021-03675-y)
Supplement: Supplementary file 3 — Supplementary Table 3 [file 41419_2021_3675_MOESM3_ESM.xlsx]

## Sheet: Supplementary Table 3
Supplementary Table 3. KEGG pathway and Gene Ontology enrichment analyses for differentially expressed genes.
Input genes	Gene set DB	Term	Overlap	P-value	FDR	Genes
Up-regulated genes	KEGG	Protein processing in endoplasmic reticulum	51/165	1.0209e-37	3.14436e-35	HERPUD1;SEC61A1;SEC61G;CAPN2;SEC61B;SIL1;SEC63;PDIA3;SSR4;SSR2;SSR3;PDIA6;CKAP4;DDOST;PDIA4;ERN1;DNAJC3;DAD1;DDIT3;DNAJB11;CANX;ATF4;PPP1R15A;DERL3;RPN1;SEL1L;DERL2;RRBP1;HSP90B1;UBE2J1;ERLEC1;LMAN1;OS9;SSR1;SEC23B;UGGT1;SEC31A;EDEM3;XBP1;HSPA5;WFS1;EDEM1;EIF2AK3;SYVN1;DNAJC10;STT3A;HYOU1;STT3B;CALR;P4HB;SEC24D
Up-regulated genes	KEGG	Steroid biosynthesis	9/19	1.21689e-09	1.87401e-07	SQLE;NSDHL;CYP51A1;MSMO1;DHCR7;HSD17B7;LSS;LIPA;FDFT1
Up-regulated genes	KEGG	p53 signaling pathway	14/72	2.22868e-08	2.28812e-06	STEAP3;CDKN1A;GADD45A;SERPINE1;TNFRSF10B;THBS1;BBC3;TP53I3;ZMAT3;CCNG2;SESN2;MDM2;PMAIP1;FAS
Up-regulated genes	KEGG	Protein export	8/23	1.93413e-07	1.48928e-05	SPCS3;SEC61A1;SPCS2;HSPA5;SEC61G;SEC61B;SEC63;SEC11C
Up-regulated genes	KEGG	Aminoacyl-tRNA biosynthesis	12/66	4.88781e-07	3.01089e-05	CARS;NARS;YARS;WARS;TARSL2;MARS;SARS;TARS;GARS;IARS;EPRS;AARS
Up-regulated genes	KEGG	Proteoglycans in cancer	19/201	9.56163e-06	0.000420712	CD63;CDKN1A;CAV2;CAV1;ITGA2;PXN;RRAS2;ANK2;FGF2;THBS1;EGFR;VEGFA;MYC;MDM2;PDCD4;FAS;FLNB;ITGAV;FLNC
Up-regulated genes	KEGG	Focal adhesion	19/199	8.27905e-06	0.000424991	JUN;LAMB3;SHC1;CAV2;ITGB4;ITGA3;CAV1;ITGA2;PXN;PDGFB;XIAP;LAMC2;THBS1;EGFR;VEGFA;CAPN2;FLNB;ITGAV;FLNC
Up-regulated genes	KEGG	Fluid shear stress and atherosclerosis	14/139	7.03789e-05	0.00270959	ACVR1;MEF2A;JUN;NCF2;CAV2;CAV1;PDGFB;PRKCZ;HSP90B1;VEGFA;IL1A;ITGAV;ARHGEF2;SQSTM1
Up-regulated genes	KEGG	N-Glycan biosynthesis	8/50	0.000104369	0.00321456	DAD1;MAN2A1;RPN1;ALG2;STT3A;ALG12;STT3B;DDOST
Up-regulated genes	KEGG	Apoptosis	14/143	9.579e-05	0.00327815	JUN;GADD45A;EIF2AK3;TNFRSF10B;XIAP;TNFRSF10A;NGF;BBC3;ERN1;DDIT3;CAPN2;PMAIP1;FAS;ATF4
Up-regulated genes	KEGG	PI3K-Akt signaling pathway	24/354	0.000166871	0.00467238	ATF2;CDKN1A;LAMB3;ITGB4;ITGA3;ITGA2;PDGFB;LAMC2;OSMR;NGF;FGF2;THBS1;EGFR;VEGFA;HSP90B1;MYC;CREB3L2;DDIT4;EIF4EBP1;MDM2;SGK3;ITGAV;ATF4;PCK2
Up-regulated genes	KEGG	MAPK signaling pathway	21/295	0.0002175	0.0055825	ATF2;DUSP5;JUN;GADD45A;PDGFB;RRAS2;NGF;FGF2;DUSP6;EGFR;VEGFA;IL1A;MYC;RPS6KA2;DDIT3;MKNK2;RAPGEF2;FAS;FLNB;FLNC;ATF4
Up-regulated genes	KEGG	Terpenoid backbone biosynthesis	5/22	0.000396334	0.00939006	FDPS;IDI1;HMGCS1;MVD;HMGCR
Up-regulated genes	KEGG	Small cell lung cancer	10/93	0.000443266	0.00975186	CDKN1A;LAMB3;ITGA3;GADD45A;MYC;ITGA2;XIAP;LAMC2;ITGAV;PTGS2
Up-regulated genes	KEGG	Amino sugar and nucleotide sugar metabolism	7/48	0.00050825	0.0104361	GMPPB;HKDC1;GMPPA;GFPT1;PGM3;UAP1;NANS
Up-regulated genes	KEGG	Bladder cancer	6/41	0.00125286	0.0226988	CDKN1A;MYC;MDM2;THBS1;EGFR;VEGFA
Up-regulated genes	KEGG	Human cytomegalovirus infection	16/225	0.00119549	0.0230131	PDIA3;ATF2;CDKN1A;PXN;NFATC2;PTGS2;EGFR;VEGFA;MYC;CREB3L2;EIF4EBP1;MDM2;FAS;ITGAV;CALR;ATF4
Up-regulated genes	KEGG	Insulin resistance	10/108	0.00142977	0.0244649	PYGB;PRKAB2;PPP1R3B;RPS6KA2;PRKCE;CREB3L2;GFPT1;TRIB3;PRKCZ;PCK2
Up-regulated genes	KEGG	FoxO signaling pathway	11/132	0.00198341	0.0321522	PLK3;PRKAB2;CDKN1A;GADD45A;PLK2;CCNG2;FBXO25;MDM2;SGK3;EGFR;PCK2
Up-regulated genes	KEGG	Insulin signaling pathway	11/137	0.00265779	0.04093	PYGB;PRKAB2;PPP1R3B;SHC1;HKDC1;MKNK2;EIF4EBP1;CBLB;PRKCZ;RHOQ;PCK2
Up-regulated genes	KEGG	Cellular senescence	12/160	0.00306165	0.0428632	IL1A;CDKN1A;GADD45A;MYC;SERPINE1;CAPN2;EIF4EBP1;MDM2;NFATC2;RRAS2;ETS1;SQSTM1
Up-regulated genes	KEGG	AGE-RAGE signaling pathway in diabetic complications	9/100	0.00295961	0.0434076	EGR1;IL1A;JUN;PRKCE;SERPINE1;PLCD3;PRKCZ;PLCD1;VEGFA
Up-regulated genes	GO_BP	response to endoplasmic reticulum stress (GO:0034976)	37/106	7.86564e-30	4.01384e-26	PPP1R15A;FICD;SEL1L;FAM129A;TXNDC11;ATP2A2;THBS1;HSP90B1;BBC3;HERPUD1;ERLEC1;OS9;CREB3L2;TRIM25;DNAJB9;CHAC1;PDIA3;JUN;HSPA5;WFS1;RHBDD1;EIF2AK3;SYVN1;TNFRSF10B;PDIA6;PDIA5;PDIA4;ERN1;ERP44;UFM1;DDIT3;DNAJC10;TRIB3;HYOU1;P4HB;ATF3;ATF4
Up-regulated genes	GO_BP	IRE1-mediated unfolded protein response (GO:0036498)	23/57	1.05311e-20	2.68702e-17	XBP1;HSPA5;SHC1;WFS1;EDEM1;GFPT1;SYVN1;WIPI1;PDIA6;PDIA5;ERN1;DNAJC3;SEC61A1;SERP1;SEC61G;DNAJB11;SSR1;DNAJB9;HYOU1;SEC61B;KDELR3;SEC63;SEC31A
Up-regulated genes	GO_BP	ERAD pathway (GO:0036503)	20/77	6.51504e-14	1.10821e-10	SDF2L1;HSPA5;WFS1;DERL3;RHBDD1;EDEM1;SEL1L;SYVN1;DERL2;HERPUD1;HSP90B1;UBE2J1;ERLEC1;OS9;DNAJC10;TRIM25;DNAJB9;SEC61B;STT3B;UGGT1
Up-regulated genes	GO_BP	cholesterol biosynthetic process (GO:0006695)	13/35	1.01652e-11	1.29683e-08	IDI1;FDPS;HMGCS1;CYP51A1;MSMO1;HMGCR;HSD17B7;LSS;SQLE;NSDHL;MVD;DHCR7;FDFT1
Up-regulated genes	GO_BP	protein N-linked glycosylation via asparagine (GO:0018279)	14/44	1.84633e-11	1.34597e-08	MCFD2;DERL3;RPN1;SYVN1;MAGT1;DDOST;UBE2J1;LMAN1;DAD1;OSTC;STT3A;STT3B;UGGT1;ST6GALNAC4
Up-regulated genes	GO_BP	retrograde protein transport, ER to cytosol (GO:0030970)	10/18	1.77882e-11	1.51288e-08	ERLEC1;OS9;RHBDD1;HM13;SEL1L;SYVN1;DERL2;SEC61B;HERPUD1;HSP90B1
Up-regulated genes	GO_BP	secondary alcohol biosynthetic process (GO:1902653)	13/36	1.54817e-11	1.58006e-08	IDI1;FDPS;HMGCS1;CYP51A1;MSMO1;HMGCR;HSD17B7;LSS;SQLE;NSDHL;MVD;DHCR7;FDFT1
Up-regulated genes	GO_BP	peptidyl-asparagine modification (GO:0018196)	14/45	2.60764e-11	1.66335e-08	MCFD2;DERL3;RPN1;SYVN1;MAGT1;DDOST;UBE2J1;LMAN1;DAD1;OSTC;STT3A;STT3B;UGGT1;ST6GALNAC4
Up-regulated genes	GO_BP	protein N-linked glycosylation (GO:0006487)	17/73	3.36126e-11	1.90584e-08	MCFD2;DERL3;RPN1;GFPT1;SYVN1;ALG12;MAGT1;DDOST;UBE2J1;LMAN1;DAD1;OSTC;PGM3;STT3A;STT3B;ST6GALNAC4;UGGT1
Up-regulated genes	GO_BP	sterol biosynthetic process (GO:0016126)	13/40	7.22697e-11	3.68792e-08	IDI1;FDPS;HMGCS1;CYP51A1;MSMO1;HMGCR;HSD17B7;LSS;SQLE;NSDHL;MVD;DHCR7;FDFT1
Up-regulated genes	GO_BP	ubiquitin-dependent ERAD pathway (GO:0030433)	15/58	9.69012e-11	4.49534e-08	HSPA5;WFS1;DERL3;EDEM1;SEL1L;SYVN1;DERL2;HSP90B1;UBE2J1;ERLEC1;OS9;DNAJC10;DNAJB9;SEC61B;STT3B
Up-regulated genes	GO_BP	tRNA aminoacylation (GO:0043039)	12/40	1.12341e-09	4.40983e-07	CARS;NARS;YARS;WARS;TARSL2;MARS;TARS;SARS;GARS;IARS;EPRS;AARS
Up-regulated genes	GO_BP	cholesterol metabolic process (GO:0008203)	15/68	1.09767e-09	4.66783e-07	ABCA1;IDI1;FDPS;HMGCS1;CYP51A1;MSMO1;HMGCR;HSD17B7;CLN8;LSS;SQLE;NSDHL;MVD;DHCR7;FDFT1
Up-regulated genes	GO_BP	regulation of alcohol biosynthetic process (GO:1902930)	11/34	2.2641e-09	8.25265e-07	IDI1;FDPS;SQLE;HMGCS1;SCD;CYP51A1;MVD;HMGCR;DHCR7;LSS;FDFT1
Up-regulated genes	GO_BP	Golgi vesicle transport (GO:0048193)	29/271	2.81743e-09	9.5849e-07	ARF4;RAB1A;COPA;MCFD2;TMED10;USO1;MIA3;GOLGA2;LMAN1;GOLGA5;TMED2;STX5;TMED7;RAB6A;TMED5;CD55;ATP9A;SEC31A;TMED9;SURF4;TMED7-TICAM2;GOLPH3L;ANK2;ARFGAP3;GOLGB1;HYOU1;KDELR3;COPG1;SEC24D
Up-regulated genes	GO_BP	regulation of steroid biosynthetic process (GO:0050810)	12/44	3.804e-09	1.21324e-06	IDI1;FDPS;EGR1;SQLE;HMGCS1;SCD;CYP51A1;MVD;HMGCR;DHCR7;LSS;FDFT1
Up-regulated genes	GO_BP	ER to Golgi vesicle-mediated transport (GO:0006888)	23/180	4.30319e-09	1.29172e-06	ARF4;RAB1A;COPA;MCFD2;TMED9;TMED10;USO1;TMED7-TICAM2;ANK2;MIA3;ARFGAP3;GOLGA2;LMAN1;GOLGB1;TMED2;STX5;HYOU1;COPG1;TMED7;SEC24D;TMED5;CD55;SEC31A
Up-regulated genes	GO_BP	endoplasmic reticulum to cytosol transport (GO:1903513)	8/16	6.10515e-09	1.73081e-06	ERLEC1;OS9;SEL1L;SYVN1;DERL2;SEC61B;HERPUD1;HSP90B1
Up-regulated genes	GO_BP	tRNA aminoacylation for protein translation (GO:0006418)	12/46	6.64686e-09	1.78521e-06	CARS;NARS;YARS;WARS;TARSL2;MARS;TARS;SARS;GARS;IARS;EPRS;AARS
Up-regulated genes	GO_BP	PERK-mediated unfolded protein response (GO:0036499)	7/12	1.38538e-08	3.53479e-06	HSPA5;DDIT3;EIF2AK3;ASNS;ATF3;HERPUD1;ATF4
Up-regulated genes	GO_BP	regulation of cholesterol biosynthetic process (GO:0045540)	11/40	1.55559e-08	3.78008e-06	IDI1;FDPS;SQLE;HMGCS1;SCD;CYP51A1;MVD;HMGCR;DHCR7;LSS;FDFT1
Up-regulated genes	GO_BP	Golgi organization (GO:0007030)	18/121	1.90997e-08	4.43027e-06	PLK3;RAB1A;TMED9;TMED10;SURF4;TMED7-TICAM2;GOLPH3L;ARL1;GOLGA2;LMAN1;GOLGA5;GORASP2;GOLGB1;TMED2;STX5;TMED7;PI4K2A;TMED5
Up-regulated genes	GO_BP	regulation of cholesterol metabolic process (GO:0090181)	11/41	2.0693e-08	4.59115e-06	IDI1;FDPS;SQLE;HMGCS1;SCD;CYP51A1;MVD;HMGCR;DHCR7;LSS;FDFT1
Up-regulated genes	GO_BP	regulation of apoptotic process (GO:0042981)	54/815	3.4066e-08	6.95355e-06	ARF4;STEAP3;TRIO;FHL2;BBC3;IFIT2;MYC;RPS6KA2;ANKRD1;PHLDA3;BNIP3L;ANXA5;PAWR;ANO6;NGF;DUSP6;DNAJC3;HAX1;SGK3;ARHGEF2;SQSTM1;ATF4;BEX2;SHC1;XIAP;NDRG1;THBS1;EGFR;MTDH;HSP90B1;TP53INP1;UBC;PMAIP1;BMF;PLK3;JUN;XBP1;CBX4;HSPA5;GADD45A;GDF15;PLK2;RHBDD1;IL31RA;TNFRSF10B;ASNS;TNFRSF10A;PNMA2;VEGFA;SETX;UFM1;TP53I3;FAS;CALR
Up-regulated genes	GO_BP	protein exit from endoplasmic reticulum (GO:0032527)	8/19	3.31273e-08	7.04369e-06	ERLEC1;OS9;SEL1L;SYVN1;DERL2;SEC61B;HERPUD1;HSP90B1
Up-regulated genes	GO_BP	negative regulation of protein exit from endoplasmic reticulum (GO:0070862)	6/9	5.26237e-08	1.03284e-05	ERLEC1;OS9;INSIG1;DERL3;DERL2;UBE2J1
Up-regulated genes	GO_BP	retrograde vesicle-mediated transport, Golgi to ER (GO:0006890)	14/80	9.03776e-08	1.70814e-05	ARF4;RAB1A;TMED9;COPA;TMED10;SURF4;GOLPH3L;ARFGAP3;TMED2;KDELR3;COPG1;TMED7;RAB6A;ATP9A
Up-regulated genes	GO_BP	cellular protein localization (GO:0034613)	29/327	1.811e-07	3.30054e-05	CD63;RAB1A;COPA;TMED10;USO1;WDR45;EGFR;HID1;TMED2;STX5;EVI5L;TMED7;RAB6A;SIL1;TMED5;SEC31A;TMED9;TMED7-TICAM2;AP3D1;RAB39B;ANK2;WIPI1;ARFGAP3;ATG13;SEPT5;EHD1;TBC1D2;ARHGEF2;RAB5A
Up-regulated genes	GO_BP	protein alpha-1,2-demannosylation (GO:0036508)	8/24	2.82583e-07	4.80675e-05	EDEM3;OS9;EDEM1;SEL1L;UBC;SYVN1;DERL2;UGGT1
Up-regulated genes	GO_BP	intrinsic apoptotic signaling pathway in response to endoplasmic reticulum stress (GO:0070059)	8/24	2.82583e-07	4.9725e-05	PPP1R15A;DDIT3;DNAJC10;TNFRSF10B;TRIB3;CHAC1;BBC3;ATF4
Up-regulated genes	GO_BP	cellular response to glucose starvation (GO:0042149)	9/33	3.49969e-07	5.76093e-05	XBP1;IFI16;HSPA5;SESN2;EIF2AK3;PMAIP1;ASNS;BHLHA15;ATF4
Up-regulated genes	GO_BP	regulation of retrograde protein transport, ER to cytosol (GO:1904152)	6/12	5.36211e-07	8.55089e-05	ERLEC1;OS9;EDEM1;DERL3;DERL2;UBE2J1
Up-regulated genes	GO_BP	negative regulation of retrograde protein transport, ER to cytosol (GO:1904153)	5/8	1.19143e-06	0.000184238	ERLEC1;OS9;DERL3;DERL2;UBE2J1
Up-regulated genes	GO_BP	regulation of extrinsic apoptotic signaling pathway via death domain receptors (GO:1902041)	9/39	1.63972e-06	0.000246103	LGALS3;SERPINE1;PEA15;PMAIP1;TNFRSF10B;FAS;TNFRSF10A;ARHGEF2;THBS1
Up-regulated genes	GO_BP	protein transport (GO:0015031)	27/326	1.81198e-06	0.000264187	RAB1A;STEAP3;COPA;TMED10;LRP1;USO1;MIA3;HID1;HSP90B1;TMED2;STX5;EVI5L;TMED7;RAB6A;SIL1;TMED5;SEC31A;TMED9;TMED7-TICAM2;GOLPH3L;AP3D1;RAB39B;ARFGAP3;EHD1;TBC1D2;ARHGEF2;RAB5A
Up-regulated genes	GO_BP	negative regulation of programmed cell death (GO:0043069)	31/408	1.98037e-06	0.000280718	ARF4;SHC1;AMIGO2;FHL2;XIAP;THBS1;EGFR;MTDH;HSP90B1;MYC;UBC;PLK3;BNIP3L;XBP1;CBX4;HSPA5;WFS1;PLK2;RHBDD1;ANXA5;IL31RA;ASNS;NGF;VEGFA;SETX;DNAJC3;UFM1;HAX1;FAS;ARHGEF2;SQSTM1
Up-regulated genes	GO_BP	ATF6-mediated unfolded protein response (GO:0036500)	5/9	2.61496e-06	0.000360652	XBP1;HSPA5;DDIT3;CALR;HSP90B1
Up-regulated genes	GO_BP	negative regulation of protein processing (GO:0010955)	6/15	2.69076e-06	0.000361341	PRNP;SERPINE2;SERPINE1;CHAC1;THBS1;CD55
Up-regulated genes	GO_BP	cellular response to starvation (GO:0009267)	14/107	3.48801e-06	0.000456393	XBP1;CDKN1A;HSPA5;EIF2AK3;ASNS;BHLHA15;DAP;MAP1LC3B;IFI16;MARS;SESN2;PMAIP1;FAS;ATF4
Up-regulated genes	GO_BP	negative regulation of apoptotic process (GO:0043066)	34/485	3.80902e-06	0.000485936	ARF4;SHC1;FHL2;XIAP;THBS1;EGFR;MTDH;HSP90B1;MYC;LAMP3;UBC;PLK3;BNIP3L;XBP1;CBX4;HSPA5;WFS1;PLK2;RHBDD1;CAV1;ANXA5;IL31RA;TNFRSF10B;ASNS;TNFRSF10A;NGF;KLF4;VEGFA;SETX;DNAJC3;UFM1;HAX1;FAS;SQSTM1
Up-regulated genes	GO_BP	COPII-coated vesicle budding (GO:0090114)	11/68	4.85009e-06	0.000603659	GOLGA2;RAB1A;LMAN1;MCFD2;TMED10;USO1;TMED2;STX5;MIA3;SEC24D;SEC31A
Up-regulated genes	GO_BP	intrinsic apoptotic signaling pathway (GO:0097193)	13/101	9.3098e-06	0.00113114	PPP1R15A;CDKN1A;TNFRSF10B;KRCC1;BBC3;IFI16;ZMAT3;DDIT3;DNAJC10;PMAIP1;TRIB3;CHAC1;ATF4
Up-regulated genes	GO_BP	COPI-coated vesicle budding (GO:0035964)	4/6	1.10912e-05	0.0012304	TMED9;TMED10;TMED2;ARFGAP3
Up-regulated genes	GO_BP	Golgi transport vesicle coating (GO:0048200)	4/6	1.10912e-05	0.00125775	TMED9;TMED10;TMED2;ARFGAP3
Up-regulated genes	GO_BP	COPI coating of Golgi vesicle (GO:0048205)	4/6	1.10912e-05	0.00128633	TMED9;TMED10;TMED2;ARFGAP3
Up-regulated genes	GO_BP	regulation of cell proliferation (GO:0042127)	44/740	1.10157e-05	0.00130729	BEX4;BTG2;CDKN1A;TES;CTBP2;SHC1;BNC1;PDGFB;XIAP;DERL2;LAMC2;FGF2;ETS1;THBS1;EGFR;MYC;RPS6KA2;NAMPT;TP53INP1;SSR1;SH3BP4;ITGAV;IGFBP6;JUN;XBP1;WARS;IL31RA;TNFRSF10B;TNFRSF10A;NGF;KLF4;OSMR;VEGFA;IL1A;ADAM17;CCPG1;BHLHE40;MDM2;RAPGEF2;FAS;SGK3;MVD;ARHGEF2;CALR
Up-regulated genes	GO_BP	endoplasmic reticulum mannose trimming (GO:1904380)	6/19	1.31757e-05	0.00143054	OS9;SEL1L;UBC;SYVN1;DERL2;UGGT1
Up-regulated genes	GO_BP	vesicle targeting, rough ER to cis-Golgi (GO:0048207)	10/63	1.55573e-05	0.00152671	GOLGA2;RAB1A;LMAN1;MCFD2;TMED10;USO1;TMED2;STX5;SEC24D;SEC31A
Up-regulated genes	GO_BP	negative regulation of extrinsic apoptotic signaling pathway (GO:2001237)	11/76	1.46152e-05	0.00155378	ACVR1;LGALS3;IL1A;SERPINE1;PEA15;TNFRSF10B;FAS;ITGAV;TNFRSF10A;ARHGEF2;THBS1
Up-regulated genes	GO_BP	COPII vesicle coating (GO:0048208)	10/63	1.55573e-05	0.00155665	GOLGA2;RAB1A;LMAN1;MCFD2;TMED10;USO1;TMED2;STX5;SEC24D;SEC31A
Up-regulated genes	GO_BP	vesicle coating (GO:0006901)	10/63	1.55573e-05	0.00158778	GOLGA2;RAB1A;LMAN1;MCFD2;TMED10;USO1;TMED2;STX5;SEC24D;SEC31A
Up-regulated genes	GO_BP	negative regulation of ERAD pathway (GO:1904293)	5/12	1.52582e-05	0.00158903	ERLEC1;OS9;DERL3;DERL2;UBE2J1
Up-regulated genes	GO_BP	positive regulation of apoptotic process (GO:0043065)	24/307	1.76949e-05	0.00170371	BNIP3L;PRNP;JUN;TRIO;GADD45A;PAWR;ANO6;PNMA2;NGF;DUSP6;IFIT2;BBC3;MYC;RPS6KA2;DDIT3;UBC;ANKRD1;FAS;PMAIP1;BMF;ARHGEF2;SQSTM1;ATF4;PHLDA3
Up-regulated genes	GO_BP	regulation of endoplasmic reticulum stress-induced intrinsic apoptotic signaling pathway (GO:1902235)	6/20	1.83504e-05	0.00173411	XBP1;DDIT3;EIF2AK3;SYVN1;PMAIP1;HERPUD1
Up-regulated genes	GO_BP	posttranslational protein targeting to endoplasmic reticulum membrane (GO:0006620)	4/7	2.5269e-05	0.00234451	SEC61A1;HYOU1;SEC61B;SEC63
Up-regulated genes	GO_BP	positive regulation of programmed cell death (GO:0043068)	21/257	3.06481e-05	0.00279281	BNIP3L;JUN;TRIO;GADD45A;PAWR;ANO6;PNMA2;NGF;DUSP6;IFIT2;BBC3;RPS6KA2;UBC;ANKRD1;FAS;PMAIP1;BMF;ARHGEF2;SQSTM1;ATF4;PHLDA3
Up-regulated genes	GO_BP	response to unfolded protein (GO:0006986)	8/43	3.38447e-05	0.00302999	ERP44;HSPA5;RHBDD1;DDIT3;HYOU1;STT3B;HSPA13;HERPUD1
Up-regulated genes	GO_BP	intracellular protein transport (GO:0006886)	25/347	4.65212e-05	0.00409306	RAB1A;COPA;TMED10;USO1;HID1;TMED2;STX5;SEC61B;EVI5L;TMED7;RAB6A;SIL1;TMED5;SEC31A;PDIA3;TMED9;TMED7-TICAM2;AP3D1;RAB39B;ARFGAP3;EHD1;TBC1D2;CALR;ARHGEF2;RAB5A
Up-regulated genes	GO_BP	negative regulation of G1/S transition of mitotic cell cycle (GO:2000134)	6/24	5.75745e-05	0.00489671	PLK3;CDKN1A;SLFN11;FHL1;CDK2AP2;KLF4
Up-regulated genes	GO_BP	sterol metabolic process (GO:0016125)	9/59	5.72708e-05	0.00495344	ABCA1;SQLE;CYP4V2;CYP51A1;FDXR;MSMO1;HMGCR;DHCR7;CLN8
Up-regulated genes	GO_BP	apoptotic process (GO:0006915)	19/231	6.621e-05	0.00553885	CYFIP2;YARS;PPP1R15A;PLK3;GADD45A;PRKCE;PAWR;TNFRSF10B;TNFRSF10A;IFIT2;BBC3;IL1A;DAP;MYC;PDCD4;FAS;PMAIP1;BMF;NLRP1
Up-regulated genes	GO_BP	positive regulation of response to endoplasmic reticulum stress (GO:1905898)	5/16	7.62209e-05	0.00627347	PPP1R15A;ERN1;XBP1;DDIT3;PMAIP1
Up-regulated genes	GO_BP	mesodermal cell differentiation (GO:0048333)	4/9	8.67329e-05	0.0068092	KDM6B;ITGB4;ITGA3;ITGA2
Up-regulated genes	GO_BP	regulation of endoplasmic reticulum unfolded protein response (GO:1900101)	4/9	8.67329e-05	0.00691559	ERN1;XBP1;FICD;HSPA5
Up-regulated genes	GO_BP	maintenance of protein localization in endoplasmic reticulum (GO:0035437)	4/9	8.67329e-05	0.00702536	PDIA3;HSPA5;OS9;INSIG1
Up-regulated genes	GO_BP	organic cyclic compound biosynthetic process (GO:1901362)	7/37	9.42758e-05	0.00728924	CYP51A1;MOCOS;FDXR;PYCR1;NR0B1;LSS;FDFT1
Up-regulated genes	GO_BP	negative regulation of intracellular signal transduction (GO:1902532)	15/161	9.60462e-05	0.00731528	RIOK3;CAV1;ATP2B4;THBS1;HERPUD1;DDIT3;DDIT4;WWC3;MDM2;SH3BP4;TRIB3;NLRP1;GPD1L;AJUBA;PHLDA3
Up-regulated genes	GO_BP	regulation of cysteine-type endopeptidase activity involved in apoptotic process (GO:0043281)	11/93	9.86563e-05	0.00740357	MYC;LAMP3;XIAP;PMAIP1;TNFRSF10B;TNFRSF10A;NGF;KLF4;THBS1;BBC3;VEGFA
Up-regulated genes	GO_BP	vesicle-mediated transport (GO:0016192)	27/410	0.000108302	0.00800962	RAB1A;TMEM87B;TMED10;LRP1;USO1;ARL1;MIA3;ASAP2;HSPA13;GOLGA5;DPYSL2;MICALL1;STX5;TMED2;RAB6A;ATP9A;EXPH5;SYT1;CAV2;RAB39B;ARFGAP3;EHD1;KIF16B;SPIRE1;RAB5A;RHOQ;CSNK1G1
Up-regulated genes	GO_BP	cellular response to decreased oxygen levels (GO:0036294)	9/64	0.000110018	0.00802031	BNIP3L;MYC;MDM2;PMAIP1;HYOU1;P4HB;PTGS2;NDRG1;VEGFA
Up-regulated genes	GO_BP	cargo loading into vesicle (GO:0035459)	6/27	0.00011736	0.00820395	RAB1A;TMED10;TMED2;MIA3;SEC24D;SEC31A
Up-regulated genes	GO_BP	steroid biosynthetic process (GO:0006694)	10/79	0.000114559	0.00823373	SQLE;OSBP;CYP51A1;FDXR;MSMO1;NR0B1;HMGCR;DHCR7;LSS;FDFT1
Up-regulated genes	GO_BP	regulation of vascular endothelial growth factor production (GO:0010574)	6/27	0.00011736	0.0083179	IL1A;EIF2AK3;SARS;PTGS2;SULF2;ATF4
Up-regulated genes	GO_BP	negative regulation of endoplasmic reticulum unfolded protein response (GO:1900102)	4/10	0.000141154	0.00973391	PPP1R15A;HSPA5;WFS1;DNAJB9
Up-regulated genes	GO_BP	proteasome-mediated ubiquitin-dependent protein catabolic process (GO:0043161)	21/291	0.000180426	0.0121147	HSPA5;SMURF2;WFS1;EDEM1;DERL3;SEL1L;SYVN1;DERL2;UBE2J1;HSP90B1;ERLEC1;OS9;DDIT3;UBC;DNAJC10;FBXO4;MDM2;DNAJB9;RBCK1;SEC61B;STT3B
Up-regulated genes	GO_BP	positive regulation of transcription from RNA polymerase II promoter in response to stress (GO:0036003)	6/29	0.000179047	0.0121824	HSPA5;DDIT3;SESN2;ATF3;VEGFA;ATF4
Up-regulated genes	GO_BP	regulation of lipid metabolic process (GO:0019216)	11/100	0.000190098	0.0124368	ABCA1;HMGCS1;CAV1;MID1IP1;FHL2;ME1;ANKRD1;TRIB3;HMGCR;CTGF;FDFT1
Up-regulated genes	GO_BP	nucleotide-sugar biosynthetic process (GO:0009226)	5/19	0.000188425	0.0124874	GMPPB;GFPT1;PGM3;UAP1;NANS
Up-regulated genes	GO_BP	regulation of cell migration involved in sprouting angiogenesis (GO:0090049)	6/30	0.000218226	0.013417	STARD13;PTGS2;KLF4;THBS1;FGF2;VEGFA
Up-regulated genes	GO_BP	hemidesmosome assembly (GO:0031581)	4/11	0.0002166	0.0134794	LAMB3;ITGB4;LAMC2;PLEC
Up-regulated genes	GO_BP	L-serine metabolic process (GO:0006563)	4/11	0.0002166	0.0136458	CBS;PSAT1;PHGDH;PSPH
Up-regulated genes	GO_BP	positive regulation of transcription from RNA polymerase II promoter in response to endoplasmic reticulum stress (GO:1990440)	4/11	0.0002166	0.0138164	HSPA5;DDIT3;ATF3;ATF4
Up-regulated genes	GO_BP	cell-substrate junction assembly (GO:0007044)	4/11	0.0002166	0.0139913	LAMB3;ITGB4;LAMC2;PLEC
Up-regulated genes	GO_BP	cellular response to growth factor stimulus (GO:0071363)	13/139	0.000265811	0.015958	ACVR1;SHC1;PDGFB;KLF4;EGFR;VEGFA;ERN1;EHD1;SETX;MARS;ANKRD1;RAPGEF2;ADAMTS7
Up-regulated genes	GO_BP	positive regulation of vasculature development (GO:1904018)	11/104	0.000269063	0.0159655	IL1A;XBP1;ADM2;SERPINE1;PDGFB;RAPGEF2;FGF2;ETS1;THBS1;MTDH;VEGFA
Up-regulated genes	GO_BP	negative regulation of cysteine-type endopeptidase activity (GO:2000117)	9/72	0.00027546	0.0159735	IFI16;LAMP3;XIAP;TNFRSF10B;TNFRSF10A;NGF;KLF4;THBS1;VEGFA
Up-regulated genes	GO_BP	negative regulation of extrinsic apoptotic signaling pathway via death domain receptors (GO:1902042)	6/31	0.000263855	0.0160292	SERPINE1;PEA15;TNFRSF10B;FAS;TNFRSF10A;ARHGEF2
Up-regulated genes	GO_BP	lipid biosynthetic process (GO:0008610)	9/72	0.00027546	0.0161571	XBP1;CYP51A1;FDXR;MVD;NR0B1;HMGCR;CLN8;LSS;FDFT1
Up-regulated genes	GO_BP	cargo loading into COPII-coated vesicle (GO:0090110)	4/12	0.000317272	0.0177917	RAB1A;MIA3;SEC24D;SEC31A
Up-regulated genes	GO_BP	serine family amino acid biosynthetic process (GO:0009070)	4/12	0.000317272	0.0179893	CBS;PSAT1;PHGDH;PSPH
Up-regulated genes	GO_BP	regulation of IRE1-mediated unfolded protein response (GO:1903894)	4/12	0.000317272	0.0181915	FICD;HSPA5;AGR2;DNAJB9
Up-regulated genes	GO_BP	negative regulation of cellular process (GO:0048523)	31/534	0.000331963	0.0184131	BTG2;CDKN1A;TES;CTBP2;FHL1;MIA3;FGF2;ETS1;CTGF;PODXL;MYC;RPS6KA2;SESN2;TP53INP1;AGR2;SH3BP4;APBB2;IGFBP6;BNIP3L;WARS;CAV1;EIF2AK3;OSGIN1;NGF;KLF4;IL1A;BHLHE40;PLXNB3;PDCD4;TXNIP;RAPGEF2
Up-regulated genes	GO_BP	regulation of extrinsic apoptotic signaling pathway (GO:2001236)	8/59	0.000341006	0.0185123	ACVR1;LGALS3;CAV1;TNFRSF10B;FAS;ITGAV;TNFRSF10A;THBS1
Up-regulated genes	GO_BP	positive regulation of blood vessel endothelial cell migration (GO:0043536)	7/45	0.000338297	0.0185627	ADAM17;PDGFB;PTGS2;THBS1;FGF2;ETS1;VEGFA
Up-regulated genes	GO_BP	positive regulation of protein localization to cell periphery (GO:1904377)	7/46	0.00038891	0.0208906	LRP1;EPB41;ITGA3;PRKCE;AGR2;SQSTM1;EGFR
Up-regulated genes	GO_BP	negative regulation of cell cycle G1/S phase transition (GO:1902807)	5/22	0.000396334	0.0210676	CDKN1A;SLFN11;FHL1;CDK2AP2;KLF4
Up-regulated genes	GO_BP	Golgi disassembly (GO:0090166)	3/6	0.000489937	0.0250015	GOLGA2;PLK3;STX5
Up-regulated genes	GO_BP	positive regulation of extrinsic apoptotic signaling pathway via death domain receptors (GO:1902043)	3/6	0.000489937	0.025254	PMAIP1;THBS1;ATF3
Up-regulated genes	GO_BP	regulation of translational initiation in response to stress (GO:0043558)	3/6	0.000489937	0.0255117	PPP1R15A;EIF2AK3;ATF4
Up-regulated genes	GO_BP	amino acid transport (GO:0006865)	7/48	0.00050825	0.0256792	SLC6A6;SLC38A1;SLC16A12;SLC1A4;SLC1A5;SLC7A11;SLC7A1
Up-regulated genes	GO_BP	negative regulation of translation in response to stress (GO:0032055)	3/6	0.000489937	0.0257747	SESN2;EIF2AK3;ATF4
Up-regulated genes	GO_BP	positive regulation of protein localization to membrane (GO:1905477)	10/95	0.000525827	0.0263068	PRNP;LRP1;ITGA3;PRKCE;AGR2;PMAIP1;BMF;SQSTM1;EGFR;BBC3
Up-regulated genes	GO_BP	negative regulation of protein modification process (GO:0031400)	8/63	0.000536798	0.026595	PPP1R15A;BEX4;PRNP;IBTK;WARS;DNAJC10;FAM129A;ATP2B4
Up-regulated genes	GO_BP	protein complex assembly (GO:0006461)	15/189	0.00055117	0.0270444	RAB1A;MCFD2;TMED10;USO1;ANO6;GOLGA2;LMAN1;SH3PXD2A;MYC;DDIT3;TMED2;STX5;NLRP1;SEC24D;SEC31A
Up-regulated genes	GO_BP	organic hydroxy compound biosynthetic process (GO:1901617)	7/49	0.00057796	0.0280889	SQLE;PSAT1;OSBP;CYP51A1;MSMO1;HMGCR;DHCR7
Up-regulated genes	GO_BP	positive regulation of vascular smooth muscle cell proliferation (GO:1904707)	4/14	0.000611865	0.0291808	ERN1;JUN;PDGFB;FGF2
Up-regulated genes	GO_BP	positive regulation of vascular endothelial growth factor production (GO:0010575)	5/24	0.000609007	0.0293185	IL1A;EIF2AK3;PTGS2;SULF2;ATF4
Up-regulated genes	GO_BP	positive regulation of macromolecule metabolic process (GO:0010604)	19/276	0.000643837	0.0301422	ATF2;EGR1;CD63;WARS;WFS1;PDGFB;EIF2AK3;ANK2;NGF;KLF4;ETS1;VEGFA;ACTA2;IL1A;MYC;ADM2;LAMP3;AGR2;ATF4
Up-regulated genes	GO_BP	cellular response to oxidative stress (GO:0034599)	11/115	0.000640303	0.0302543	SETX;JUN;SRXN1;NCF2;SESN2;PXN;LONP1;PYCR1;P4HB;ETV5;EGFR
Up-regulated genes	GO_BP	regulation of vascular smooth muscle cell proliferation (GO:1904705)	5/25	0.000742794	0.0338435	ERN1;JUN;PDGFB;PDCD4;FGF2
Up-regulated genes	GO_BP	DNA damage response, signal transduction by p53 class mediator (GO:0030330)	9/82	0.000729544	0.0338442	PLK3;BTG2;CDKN1A;GADD45A;PLK2;SESN2;UBC;MDM2;NDRG1
Up-regulated genes	GO_BP	carboxylic acid transport (GO:0046942)	7/51	0.000740085	0.0340239	SLC6A6;SLC38A1;SLC16A12;SLC1A4;SLC7A11;SLC1A5;SLC7A1
Up-regulated genes	GO_BP	establishment of protein localization to endoplasmic reticulum (GO:0072599)	4/15	0.00081483	0.0367972	SPCS3;SEC61A1;SPCS2;SEC61G
Up-regulated genes	GO_BP	negative regulation of cysteine-type endopeptidase activity involved in apoptotic process (GO:0043154)	8/68	0.000899969	0.0399351	LAMP3;XIAP;TNFRSF10B;TNFRSF10A;NGF;KLF4;THBS1;VEGFA
Up-regulated genes	GO_BP	negative regulation of protein phosphorylation (GO:0001933)	14/178	0.00091013	0.0400379	ERRFI1;PRNP;WARS;CAV1;FAM129A;PRKCZ;DNAJC3;IBTK;UBASH3B;FLRT2;DDIT4;DNAJC10;TRIB3;GPD1L
Up-regulated genes	GO_BP	apoptotic cell clearance (GO:0043277)	5/26	0.00089736	0.0401687	FCN3;LRP1;ITGAV;THBS1;PDIA6
Up-regulated genes	GO_BP	positive regulation of cellular biosynthetic process (GO:0031328)	13/159	0.000960295	0.0411797	EGR1;STARD4;SHC1;MID1IP1;PDGFB;FAM129A;PTGS2;KLF4;THBS1;LARP6;EGFR;MYC;CALR
Up-regulated genes	GO_BP	cellular response to amino acid starvation (GO:0034198)	6/39	0.000955893	0.0413383	CDKN1A;DAP;SESN2;EIF2AK3;FAS;ATF4
Up-regulated genes	GO_BP	signal transduction by p53 class mediator (GO:0072331)	6/39	0.000955893	0.0416916	IFI16;ZMAT3;SESN2;PMAIP1;KRCC1;NDRG1
Up-regulated genes	GO_BP	positive regulation of angiogenesis (GO:0045766)	10/103	0.00099379	0.0422609	IL1A;XBP1;ADM2;SERPINE1;KLF4;FGF2;ETS1;THBS1;MTDH;VEGFA
Up-regulated genes	GO_BP	autophagy of mitochondrion (GO:0000422)	6/40	0.00109669	0.0458723	MAP1LC3B;WIPI1;WDR45;SPATA18;ATG13;SQSTM1
Up-regulated genes	GO_BP	Ras protein signal transduction (GO:0007265)	16/223	0.00108863	0.0459116	RAB1A;JUN;CDKN1A;SHC1;PLK2;RAB39B;ARHGAP29;FGF2;RND3;RIT1;RAP2B;RAPGEF2;CDC42EP1;RAB6A;RAB5A;RHOQ
Up-regulated genes	GO_BP	regulation of autophagy (GO:0010506)	15/203	0.00114745	0.0476053	KDM4A;PRKAB2;PLK2;RAB39B;ATG13;MTDH;GOLGA2;ERN1;DAP;HAX1;IFI16;LAMP3;TP53INP1;SH3BP4;BMF
Down-regulated genes	KEGG	Cell cycle	28/124	3.87667e-20	1.19401e-17	MCM7;BUB1B;PKMYT1;CDC20;CCNB2;CCND3;CCNB1;ORC6;PTTG1;ORC1;E2F1;E2F2;SKP2;BUB1;CDKN2C;PLK1;CDC25B;CCNA2;TFDP1;ESPL1;CDK2;CDK1;MCM3;MCM4;MCM5;MCM6;MCM2;MAD2L1
Down-regulated genes	KEGG	DNA replication	17/36	6.05063e-19	9.31797e-17	RFC5;RNASEH2C;FEN1;RFC3;RFC4;MCM7;LIG1;RPA2;POLA2;POLD1;POLE2;MCM3;MCM4;MCM5;MCM6;DNA2;MCM2
Down-regulated genes	KEGG	Mismatch repair	8/23	2.66814e-08	2.73929e-06	RFC5;MSH6;RFC3;RFC4;LIG1;EXO1;POLD1;RPA2
Down-regulated genes	KEGG	Progesterone-mediated oocyte maturation	14/99	6.08093e-08	4.68232e-06	HSP90AA1;PLK1;KIF22;PKMYT1;GNAI1;CDC25B;AURKA;CCNA2;CCNB2;CCNB1;CDK2;CDK1;BUB1;MAD2L1
Down-regulated genes	KEGG	Human T-cell leukemia virus 1 infection	18/219	3.4136e-06	0.000210277	RANBP1;CDKN2C;BUB1B;ETS2;TNFRSF1A;CDC20;NFKBIA;CCNA2;CCNB2;CCND3;XPO1;PTTG1;ESPL1;CDK2;E2F1;E2F2;MAP3K14;MAD2L1
Down-regulated genes	KEGG	Oocyte meiosis	13/125	6.28495e-06	0.000322627	PLK1;PKMYT1;AURKA;CDC20;CCNB2;CCNB1;PTTG1;ESPL1;CDK2;CDK1;CALM3;BUB1;MAD2L1
Down-regulated genes	KEGG	Base excision repair	7/33	8.27829e-06	0.000364245	FEN1;LIG1;PARP1;POLD1;POLE2;HMGB1;UNG
Down-regulated genes	KEGG	Nucleotide excision repair	8/47	1.05438e-05	0.000405935	RFC5;RFC3;RFC4;LIG1;POLD1;POLE2;RPA2;RAD23A
Down-regulated genes	KEGG	Fanconi anemia pathway	7/54	0.000226409	0.00774821	FANCI;RMI2;BLM;FANCD2;FANCA;RPA2;TELO2
Down-regulated genes	KEGG	Small cell lung cancer	9/93	0.00029018	0.00893756	NFKBIA;COL4A1;LAMA3;CDK2;CKS2;E2F1;E2F2;TRAF2;SKP2
Down-regulated genes	KEGG	Cellular senescence	12/160	0.000339564	0.00950778	CCNA2;CCNB2;CCND3;CCNB1;CDK2;CDK1;E2F1;E2F2;CALM3;MYBL2;FOXM1;MAP2K6
Down-regulated genes	KEGG	p53 signaling pathway	7/72	0.00132162	0.0339216	CCNB2;CCND3;CCNB1;RRM2;CDK2;CDK1;GTSE1
Down-regulated genes	KEGG	Apoptosis	10/143	0.0017672	0.0418691	NFKBIA;TUBA1C;TUBA1B;PARP1;BIRC5;TRAF2;MAP3K14;LMNB2;LMNB1;TNFRSF1A
Down-regulated genes	GO_BP	DNA metabolic process (GO:0006259)	52/314	1.61208e-29	8.22647e-26	TOP2A;FEN1;MCM7;HMGB2;HMGB3;MCM10;HMGB1;TRIM28;EXO1;TK1;KPNA2;RFC5;HELLS;RMI2;RFC3;RBM14;RFC4;PARP1;LIG1;IGFBP4;MSH6;FANCD2;GRWD1;TIMELESS;MCM3;MCM4;MCM5;DNA2;MCM6;TELO2;MCM2;PIF1;DNMT1;BLM;UHRF1;UNG;ORC6;ORC1;POLD1;CLSPN;DUT;XRCC2;XRCC3;GINS4;FANCA;RPA2;TICRR;POLA2;NASP;POLE2;CDK2;CDK1
Down-regulated genes	GO_BP	DNA replication (GO:0006260)	31/120	4.49569e-24	1.14708e-20	PIF1;BLM;FEN1;MCM7;MCM10;ORC6;ORC1;EXO1;POLD1;CLSPN;RFC5;RFC3;RMI2;RBM14;DUT;RFC4;RPA2;TICRR;POLA2;NASP;GRWD1;POLE2;CDK2;TIMELESS;CDK1;MCM3;MCM4;MCM5;DNA2;MCM6;MCM2
Down-regulated genes	GO_BP	mitotic sister chromatid segregation (GO:0000070)	25/82	1.30429e-21	2.2186e-18	CDCA5;NCAPG;CDCA8;NCAPH;SMC2;CCNB1;ZNF207;NUSAP1;DLGAP5;SPAG5;PLK1;KIF23;KIF22;TUBG1;ZWINT;CENPE;KIF18A;PSRC1;KIF18B;ESPL1;KIFC1;PRC1;KIF2C;NCAPD2;NCAPD3
Down-regulated genes	GO_BP	mitotic cell cycle phase transition (GO:0044772)	36/221	1.81729e-20	2.31841e-17	MCM7;MCM10;PKMYT1;FOXM1;AURKA;CCNB2;CCNB1;ORC6;ORC1;NEK2;CDT1;RANBP1;HSP90AA1;CDKN2C;TUBB;PLK1;RPA2;TUBG1;TUBB4B;CDC25B;CCNA2;POLA2;MELK;NASP;UBE2S;POLE2;CDK2;TACC3;CDK1;MCM3;MCM4;MCM5;MCM6;NES;CDKN3;MCM2
Down-regulated genes	GO_BP	mitotic spindle organization (GO:0007052)	21/74	1.23479e-17	1.26023e-14	GPSM2;SUN2;STIL;KIF23;KIF11;WDR62;TUBG1;AURKB;AURKA;CENPE;TPX2;CCNB1;KIFC1;PRC1;KIF4A;NUF2;STMN1;ZNF207;BIRC5;MYBL2;SPC25
Down-regulated genes	GO_BP	microtubule cytoskeleton organization involved in mitosis (GO:1902850)	17/44	4.0791e-17	3.46927e-14	GPSM2;SUN2;STIL;KIF11;WDR62;TUBG1;AURKB;AURKA;CENPE;CCNB1;ESPL1;KIF4A;NUF2;STMN1;NUSAP1;TACC3;SPC25
Down-regulated genes	GO_BP	G1/S transition of mitotic cell cycle (GO:0000082)	22/105	2.31314e-15	1.68628e-12	CDT1;RANBP1;CDKN2C;RRM2;MCM7;RPA2;MCM10;DHFR;POLA2;ORC6;TFDP1;ORC1;NASP;POLE2;CDK2;MCM3;E2F1;MCM4;MCM5;MCM6;MCM2;CDKN3
Down-regulated genes	GO_BP	cellular macromolecule biosynthetic process (GO:0034645)	37/367	4.85894e-14	3.0994e-11	PIF1;FEN1;BLM;MCM7;AKR1B1;MCM10;ORC6;ORC1;EXO1;POLD1;E2F1;POLR2E;CLSPN;POLR2L;RFC5;RMI2;RFC3;RBM14;DUT;LINC00473;RFC4;RPA2;TICRR;PPP5C;POLA2;NASP;GRWD1;POLE2;CDK2;TIMELESS;CDK1;MCM3;MCM4;MCM5;DNA2;MCM6;MCM2
Down-regulated genes	GO_BP	cell cycle G1/S phase transition (GO:0044843)	19/92	2.5146e-13	1.42578e-10	CDT1;RANBP1;CDKN2C;MCM7;RPA2;MCM10;CCNA2;POLA2;ORC6;ORC1;NASP;POLE2;CDK2;MCM3;MCM4;MCM5;MCM6;MCM2;CDKN3
Down-regulated genes	GO_BP	DNA repair (GO:0006281)	31/288	1.04276e-12	5.32122e-10	FEN1;BLM;CDCA5;HMGB2;HMGB1;UNG;TRIM28;EXO1;POLD1;FANCI;RFC5;RMI2;RFC3;RBM14;RFC4;PARP1;LIG1;XRCC2;XRCC3;H2AFX;FANCA;RPA2;RAD23A;TICRR;MSH6;FANCD2;POLE2;TIMELESS;CDK1;DNA2;TRIP13
Down-regulated genes	GO_BP	DNA-dependent DNA replication (GO:0006261)	15/56	1.45698e-12	6.75905e-10	RFC5;GINS1;GINS2;RFC3;RFC4;GINS3;GINS4;MCM10;POLA2;ORC6;ORC1;POLD1;POLE2;DNA2;MCM2
Down-regulated genes	GO_BP	sister chromatid segregation (GO:0000819)	12/32	2.82777e-12	1.20251e-09	TOP2A;KIF18A;KIF18B;SPAG5;ESPL1;KIFC1;PLK1;ZNF207;NUSAP1;CDCA8;TUBG1;ZWINT
Down-regulated genes	GO_BP	mitotic cytokinesis (GO:0000281)	15/59	3.35744e-12	1.31792e-09	PLK1;CKAP2;KIF23;CENPA;CIT;ANLN;ESPL1;RACGAP1;INCENP;KIF4A;STMN1;NUSAP1;KIF20A;MYH10;CEP55
Down-regulated genes	GO_BP	cytoskeleton-dependent cytokinesis (GO:0061640)	16/70	3.75651e-12	1.36925e-09	PLK1;CKAP2;KIF23;CENPA;AURKB;CIT;ANLN;ESPL1;RACGAP1;INCENP;KIF4A;STMN1;NUSAP1;KIF20A;MYH10;CEP55
Down-regulated genes	GO_BP	mitotic nuclear division (GO:0140014)	16/74	9.36354e-12	3.18548e-09	SPAG5;PLK1;CDCA8;KIF11;TUBG1;ZWINT;TPX2;KIF18A;KIF18B;ESPL1;KIFC1;UBE2S;ZNF207;NUSAP1;BIRC5;MYBL2
Down-regulated genes	GO_BP	centromere complex assembly (GO:0034508)	11/36	3.02622e-10	9.65175e-08	HELLS;CENPE;CENPF;NASP;MIS18BP1;CENPI;HJURP;OIP5;RBBP7;CENPO;CENPA
Down-regulated genes	GO_BP	cellular response to DNA damage stimulus (GO:0006974)	29/329	7.11036e-10	2.13436e-07	TOP2A;FEN1;BLM;MCM7;MCM10;UNG;TRIM28;EXO1;POLD1;E2F1;CLSPN;MAP2K6;VAV3;RFC5;RFC3;RBM14;RFC4;PARP1;LIG1;XRCC2;XRCC3;H2AFX;FANCA;TICRR;MSH6;FANCD2;POLE2;TIMELESS;CDK1
Down-regulated genes	GO_BP	DNA strand elongation involved in DNA replication (GO:0006271)	8/16	8.06967e-10	2.16734e-07	GINS1;GINS2;RFC3;RFC4;LIG1;PARP1;GINS3;GINS4
Down-regulated genes	GO_BP	DNA replication-independent nucleosome assembly (GO:0006336)	11/39	7.93291e-10	2.24898e-07	NASP;MIS18BP1;CENPI;H3F3A;HAT1;HJURP;OIP5;RBBP7;CENPO;CENPA;ASF1B
Down-regulated genes	GO_BP	regulation of mitotic cell cycle (GO:0007346)	20/165	1.46187e-09	3.72996e-07	GPSM2;PLK1;MKI67;PKMYT1;GNAI1;CDC25B;SBK2;TPX2;CCNB1;PSRC1;CDK1;CKS2;TACC3;BIRC5;NEK2;SIK1;KIF20B;MAP3K14;MAP2K6;MAD2L1
Down-regulated genes	GO_BP	regulation of cell cycle process (GO:0010564)	15/90	2.00761e-09	4.87849e-07	RMI2;SPAG5;PLK1;MKI67;FOXM1;PKMYT1;AURKB;AURKA;SFRP1;RACGAP1;PRC1;NEK2;CALM3;KIF20A;KIF20B
Down-regulated genes	GO_BP	mitotic metaphase plate congression (GO:0007080)	11/43	2.5058e-09	5.81231e-07	CDT1;CENPE;CCNB1;KIF18A;PSRC1;KIFC1;CDCA5;NUF2;CDCA8;KIF2C;KIF22
Down-regulated genes	GO_BP	positive regulation of cell cycle process (GO:0090068)	16/107	3.01101e-09	6.68052e-07	GPSM2;FEN1;SPAG5;XRCC3;KIF23;AURKB;CDC25B;CIT;AURKA;CCNB1;RACGAP1;ID2;NUSAP1;KIF20B;E2F8;MAD2L1
Down-regulated genes	GO_BP	metaphase plate congression (GO:0051310)	11/44	3.27252e-09	6.9582e-07	CENPE;CCNB1;CENPF;KIF18A;PSRC1;KIFC1;CDCA5;CDCA8;KIF2C;KIF22;FAM83D
Down-regulated genes	GO_BP	G2/M transition of mitotic cell cycle (GO:0000086)	17/126	4.85876e-09	9.9177e-07	HSP90AA1;TUBB;PLK1;PKMYT1;FOXM1;TUBG1;TUBB4B;CDC25B;AURKA;CCNA2;CCNB2;CCNB1;MELK;CDK2;CDK1;NEK2;NES
Down-regulated genes	GO_BP	cell cycle G2/M phase transition (GO:0044839)	17/127	5.49258e-09	1.07802e-06	HSP90AA1;TUBB;PLK1;PKMYT1;FOXM1;TUBG1;TUBB4B;CDC25B;AURKA;CCNA2;CCNB2;CCNB1;MELK;CDK2;CDK1;NEK2;NES
Down-regulated genes	GO_BP	regulation of mitotic cell cycle phase transition (GO:1901990)	20/184	9.83575e-09	1.85896e-06	HSP90AA1;TUBB;PLK1;BUB1B;TUBG1;TUBB4B;AURKA;CDC20;TPX2;ANLN;CENPE;CCNB1;CENPF;ID2;CDK2;CDK1;E2F1;KNTC1;NEK2;MAD2L1
Down-regulated genes	GO_BP	regulation of chromosome segregation (GO:0051983)	9/29	1.10873e-08	2.02066e-06	RMI2;RACGAP1;SPAG5;ZNF207;NEK2;KIF2C;MKI67;BUB1;AURKB
Down-regulated genes	GO_BP	mitotic chromosome condensation (GO:0007076)	7/15	1.78487e-08	3.14076e-06	CDCA5;NUSAP1;NCAPG;NCAPD2;NCAPD3;NCAPH;SMC2
Down-regulated genes	GO_BP	chromosome condensation (GO:0030261)	8/23	2.66814e-08	4.53851e-06	TOP2A;CDCA5;NUSAP1;NCAPG;NCAPD2;NCAPD3;NCAPH;SMC2
Down-regulated genes	GO_BP	regulation of cell cycle (GO:0051726)	21/215	2.80875e-08	4.62356e-06	PLK1;GMNN;RAD23A;PKMYT1;FOXM1;SBK2;CCNB2;SFRP1;CENPF;CCNB1;ID2;ID1;ID4;CKS2;CDK1;BIRC5;SIK1;MYBL2;PRR11;MAP3K14;MAP2K6
Down-regulated genes	GO_BP	chromatin remodeling at centromere (GO:0031055)	9/32	2.92057e-08	4.65739e-06	HELLS;NASP;MIS18BP1;CENPI;HJURP;OIP5;RBBP7;CENPO;CENPA
Down-regulated genes	GO_BP	regulation of cell cycle G2/M phase transition (GO:1902749)	13/84	6.03544e-08	9.33299e-06	HSP90AA1;H2AFY;TUBB;PLK1;TUBG1;TUBB4B;AURKA;TPX2;CENPF;CDK2;CDK1;NEK2;GTSE1
Down-regulated genes	GO_BP	mitotic spindle assembly (GO:0090307)	10/46	7.2976e-08	1.09528e-05	TPX2;RACGAP1;KIFC1;KIF4A;ZNF207;BIRC5;MYBL2;KIF23;KIF11;AURKB
Down-regulated genes	GO_BP	nucleosome assembly (GO:0006334)	11/60	1.04989e-07	1.53074e-05	CHAF1B;CHAF1A;H2AFY;NASP;GRWD1;H2AFX;HAT1;H3F3A;HMGB2;CENPA;ASF1B
Down-regulated genes	GO_BP	regulation of cytokinesis (GO:0032465)	12/77	1.80311e-07	2.5559e-05	RACGAP1;PRC1;PLK1;KIF23;CALM3;KIF20A;KIF20B;AURKB;CDC25B;CIT;AURKA;E2F8
Down-regulated genes	GO_BP	DNA strand elongation (GO:0022616)	6/13	2.14416e-07	2.9572e-05	GINS1;GINS2;RFC3;RFC4;GINS3;GINS4
Down-regulated genes	GO_BP	regulation of DNA binding (GO:0051101)	10/52	2.50343e-07	3.27564e-05	NFKBIA;CDT1;CDCA5;ID2;ID1;HJURP;HMGB2;E2F1;ID4;HMGB1
Down-regulated genes	GO_BP	DNA synthesis involved in DNA repair (GO:0000731)	11/65	2.47272e-07	3.32061e-05	RFC5;RFC3;RMI2;BLM;RFC4;EXO1;POLD1;XRCC2;XRCC3;RPA2;DNA2
Down-regulated genes	GO_BP	CENP-A containing chromatin organization (GO:0061641)	8/30	2.76472e-07	3.44106e-05	NASP;MIS18BP1;CENPI;HJURP;OIP5;RBBP7;CENPO;CENPA
Down-regulated genes	GO_BP	CENP-A containing nucleosome assembly (GO:0034080)	8/30	2.76472e-07	3.52709e-05	NASP;MIS18BP1;CENPI;HJURP;OIP5;RBBP7;CENPO;CENPA
Down-regulated genes	GO_BP	regulation of mitotic nuclear division (GO:0007088)	12/84	4.79375e-07	5.82441e-05	ANLN;PLK1;NUSAP1;PMEPA1;KNTC1;NEK2;KIF11;MKI67;KIF20B;PKMYT1;AURKA;HSPA1A
Down-regulated genes	GO_BP	DNA replication initiation (GO:0006270)	7/24	8.02212e-07	9.30383e-05	POLA2;ORC6;ORC1;POLE2;GINS4;MCM10;MCM2
Down-regulated genes	GO_BP	DNA geometric change (GO:0032392)	7/24	8.02212e-07	9.5202e-05	PIF1;BLM;HNRNPA2B1;HMGB2;HMGB3;HMGB1;DNA2
Down-regulated genes	GO_BP	regulation of mitotic spindle organization (GO:0060236)	8/35	1.005e-06	0.000113967	GPSM2;TPX2;PSRC1;PLK1;TACC3;PMEPA1;GNAI1;HSPA1A
Down-regulated genes	GO_BP	protein-DNA complex assembly (GO:0065004)	12/91	1.15751e-06	0.000128409	CHAF1B;CHAF1A;PARP1;H2AFY;GRWD1;XRCC2;H2AFX;H3F3A;XRCC3;HMGB2;RPA2;CENPA
Down-regulated genes	GO_BP	histone exchange (GO:0043486)	8/36	1.26634e-06	0.000137492	NASP;MIS18BP1;CENPI;HJURP;OIP5;RBBP7;CENPO;CENPA
Down-regulated genes	GO_BP	regulation of transcription involved in G1/S transition of mitotic cell cycle (GO:0000083)	7/26	1.46512e-06	0.000138454	DHFR;CDT1;RRM2;TFDP1;ORC1;ID2;E2F1
Down-regulated genes	GO_BP	DNA replication-dependent nucleosome organization (GO:0034723)	5/10	1.44283e-06	0.00013892	CHAF1B;CHAF1A;NASP;HAT1;ASF1B
Down-regulated genes	GO_BP	DNA replication-dependent nucleosome assembly (GO:0006335)	5/10	1.44283e-06	0.000141592	CHAF1B;CHAF1A;NASP;HAT1;ASF1B
Down-regulated genes	GO_BP	mitotic spindle checkpoint (GO:0071174)	6/17	1.42987e-06	0.000143071	CENPF;PLK1;ZNF207;BUB1B;TRIP13;BUB1
Down-regulated genes	GO_BP	mitotic spindle assembly checkpoint (GO:0007094)	6/17	1.42987e-06	0.000145933	CENPF;PLK1;ZNF207;BUB1B;TRIP13;BUB1
Down-regulated genes	GO_BP	positive regulation of transcription of Notch receptor target (GO:0007221)	6/17	1.42987e-06	0.000148911	NOTCH3;STAT1;WWC1;MAML3;PBX1;DLGAP5
Down-regulated genes	GO_BP	spindle assembly checkpoint (GO:0071173)	6/17	1.42987e-06	0.000152013	CENPF;PLK1;ZNF207;BUB1B;TRIP13;BUB1
Down-regulated genes	GO_BP	anaphase-promoting complex-dependent catabolic process (GO:0031145)	11/79	1.86958e-06	0.000173463	CDC20;CCNB1;PTTG1;UBE2S;PLK1;CDK1;BUB1B;SKP2;AURKB;AURKA;MAD2L1
Down-regulated genes	GO_BP	DNA ligation (GO:0006266)	6/18	2.10325e-06	0.000191659	TOP2A;LIG1;PARP1;POLD1;HMGB2;HMGB1
Down-regulated genes	GO_BP	regulation of cell division (GO:0051302)	10/65	2.16916e-06	0.000194197	BLM;ORC6;KIF18B;PRC1;SUSD2;PLK1;CALM3;KIF20A;AURKB;AURKA
Down-regulated genes	GO_BP	DNA biosynthetic process (GO:0071897)	8/39	2.42352e-06	0.000213228	BLM;RFC3;RMI2;EXO1;POLD1;XRCC2;XRCC3;DNA2
Down-regulated genes	GO_BP	mitotic spindle elongation (GO:0000022)	5/11	2.59518e-06	0.00022072	RACGAP1;PRC1;KIF4A;KIF23;AURKB
Down-regulated genes	GO_BP	negative regulation of cell division (GO:0051782)	5/11	2.59518e-06	0.000224461	BLM;ORC6;SUSD2;AURKB;E2F8
Down-regulated genes	GO_BP	regulation of signal transduction by p53 class mediator (GO:1901796)	14/138	3.73018e-06	0.000312051	HEXIM1;RFC5;BLM;RFC3;RMI2;RFC4;RPA2;AURKB;AURKA;TPX2;EXO1;CDK2;DNA2;RBBP7
Down-regulated genes	GO_BP	regulation of DNA-directed DNA polymerase activity (GO:1900262)	4/6	3.99425e-06	0.000323534	RFC5;RFC3;RFC4;DSCC1
Down-regulated genes	GO_BP	DNA recombination (GO:0006310)	9/55	4.14258e-06	0.000325225	RMI2;RBM14;BLM;EXO1;XRCC2;XRCC3;HMGB3;HMGB1;DNA2
Down-regulated genes	GO_BP	positive regulation of DNA-directed DNA polymerase activity (GO:1900264)	4/6	3.99425e-06	0.000328752	RFC5;RFC3;RFC4;DSCC1
Down-regulated genes	GO_BP	positive regulation of DNA biosynthetic process (GO:2000573)	9/55	4.14258e-06	0.000330306	RFC5;HSP90AA1;RFC3;RFC4;DSCC1;NEK2;FGFR4;AURKB;WRAP53
Down-regulated genes	GO_BP	kinetochore organization (GO:0051383)	5/12	4.36481e-06	0.000337479	CDT1;CENPE;CENPF;NUF2;CENPA
Down-regulated genes	GO_BP	establishment of chromosome localization (GO:0051303)	5/13	6.95883e-06	0.000530014	CENPE;CENPF;KIF2C;KIF22;FAM83D
Down-regulated genes	GO_BP	double-strand break repair via homologous recombination (GO:0000724)	10/76	9.23194e-06	0.000682762	GINS2;FEN1;SFPQ;BLM;PARP1;XRCC2;GINS4;XRCC3;TONSL;RPA2
Down-regulated genes	GO_BP	G-quadruplex DNA unwinding (GO:0044806)	4/7	9.15021e-06	0.00068667	PIF1;BLM;HNRNPA2B1;DNA2
Down-regulated genes	GO_BP	nucleotide-excision repair, DNA gap filling (GO:0006297)	6/23	1.03722e-05	0.000756132	RFC5;RFC3;RFC4;LIG1;POLD1;RPA2
Down-regulated genes	GO_BP	retrograde vesicle-mediated transport, Golgi to ER (GO:0006890)	10/80	1.46727e-05	0.00105457	CENPE;KIF18A;RACGAP1;KIF4A;KIF23;KIF2C;KIF11;KIF22;KIF3C;KIF15
Down-regulated genes	GO_BP	regulation of ubiquitin protein ligase activity (GO:1904666)	7/36	1.52402e-05	0.00108015	CDC20;CCNB1;UBE2S;PLK1;CDK2;CDK1;MAD2L1
Down-regulated genes	GO_BP	regulation of intracellular signal transduction (GO:1902531)	25/422	1.71475e-05	0.00119868	BLM;WWC1;GNAI1;AURKB;RHOBTB2;AURKA;RACGAP1;EXO1;ARHGDIA;NLRP2;RBBP7;FAM83D;RFC5;VAV3;RMI2;RFC3;RFC4;ARHGEF16;RPA2;SBK2;TPX2;DEPDC1B;CDK2;DNA2;TELO2
Down-regulated genes	GO_BP	negative regulation of gene expression, epigenetic (GO:0045814)	6/25	1.75001e-05	0.0012068	DNMT1;H2AFY;H3F3A;RBBP7;PHF19;EZH2
Down-regulated genes	GO_BP	regulation of cyclin-dependent protein serine/threonine kinase activity (GO:0000079)	9/67	2.18301e-05	0.00148532	HEXIM1;CCND3;BLM;PSRC1;CDKN2C;PLK1;CKS2;PKMYT1;CDKN3
Down-regulated genes	GO_BP	strand displacement (GO:0000732)	6/26	2.23107e-05	0.00149804	BLM;RMI2;EXO1;XRCC2;XRCC3;DNA2
Down-regulated genes	GO_BP	DNA replication checkpoint (GO:0000076)	5/17	3.10043e-05	0.00205474	CDT1;TIMELESS;CLSPN;DNA2;TICRR
Down-regulated genes	GO_BP	DNA conformation change (GO:0071103)	5/18	4.21202e-05	0.00268674	TOP2A;HAT1;HMGB2;HMGB3;HMGB1
Down-regulated genes	GO_BP	establishment of mitotic spindle localization (GO:0040001)	5/18	4.21202e-05	0.00272075	GPSM2;ESPL1;SAPCD2;NUSAP1;CENPA
Down-regulated genes	GO_BP	regulation of spindle organization (GO:0090224)	5/18	4.21202e-05	0.00275563	GPSM2;TPX2;PSRC1;TACC3;GNAI1
Down-regulated genes	GO_BP	regulation of gene expression, epigenetic (GO:0040029)	9/74	4.89618e-05	0.00308459	DNMT1;TFAP2C;H2AFY;H3F3A;POLR2E;RBBP7;POLR2L;PHF19;EZH2
Down-regulated genes	GO_BP	regulation of attachment of spindle microtubules to kinetochore (GO:0051988)	4/10	5.19604e-05	0.00319463	CCNB1;RACGAP1;SPAG5;NEK2
Down-regulated genes	GO_BP	mitotic spindle midzone assembly (GO:0051256)	4/10	5.19604e-05	0.00323359	RACGAP1;KIF4A;KIF23;AURKB
Down-regulated genes	GO_BP	error-prone translesion synthesis (GO:0042276)	5/20	7.33747e-05	0.00445751	RFC5;RFC3;RFC4;POLE2;RPA2
Down-regulated genes	GO_BP	telomere maintenance via telomere trimming (GO:0090737)	4/11	8.01694e-05	0.00449565	BLM;EXO1;XRCC3;DNA2
Down-regulated genes	GO_BP	t-circle formation (GO:0090656)	4/11	8.01694e-05	0.0045456	BLM;EXO1;XRCC3;DNA2
Down-regulated genes	GO_BP	nucleosome organization (GO:0034728)	9/79	8.23943e-05	0.0045702	CHAF1B;CHAF1A;H2AFY;NASP;GRWD1;H2AFX;H3F3A;HMGB2;CENPA
Down-regulated genes	GO_BP	attachment of mitotic spindle microtubules to kinetochore (GO:0051315)	4/11	8.01694e-05	0.00459668	CENPE;CDT1;NUF2;KIF2C
Down-regulated genes	GO_BP	DNA damage response, signal transduction by p53 class mediator resulting in cell cycle arrest (GO:0006977)	8/62	8.3884e-05	0.00460279	CCNB1;TFDP1;CDK2;E2F1;CDK1;GTSE1;AURKA;E2F8
Down-regulated genes	GO_BP	antigen processing and presentation of exogenous peptide antigen (GO:0002478)	10/97	7.91915e-05	0.00464499	CENPE;KIF18A;RACGAP1;KIF4A;KIF23;KIF2C;KIF3C;KIF11;KIF22;KIF15
Down-regulated genes	GO_BP	formation of extrachromosomal circular DNA (GO:0001325)	4/11	8.01694e-05	0.00464891	BLM;EXO1;XRCC3;DNA2
Down-regulated genes	GO_BP	antigen processing and presentation of peptide antigen via MHC class II (GO:0002495)	10/98	8.641e-05	0.00469096	CENPE;KIF18A;RACGAP1;KIF4A;KIF23;KIF2C;KIF3C;KIF11;KIF22;KIF15
Down-regulated genes	GO_BP	antigen processing and presentation of exogenous peptide antigen via MHC class II (GO:0019886)	10/97	7.91915e-05	0.004699	CENPE;KIF18A;RACGAP1;KIF4A;KIF23;KIF2C;KIF3C;KIF11;KIF22;KIF15
Down-regulated genes	GO_BP	positive regulation of transferase activity (GO:0051347)	12/137	7.87289e-05	0.00472651	RFC5;HSP90AA1;RFC3;RFC4;DSCC1;NTRK3;PLK1;NEK2;FGFR4;AURKB;FGFR1;WRAP53
Down-regulated genes	GO_BP	nucleic acid metabolic process (GO:0090304)	9/80	9.09788e-05	0.004887	HNRNPL;FEN1;IGFBP4;HNRNPA2B1;POLR2E;TK1;DNA2;KPNA2;POLR2L
Down-regulated genes	GO_BP	signal transduction involved in mitotic G1 DNA damage checkpoint (GO:0072431)	8/63	9.4179e-05	0.00500621	CCNB1;TFDP1;CDK2;E2F1;CDK1;GTSE1;AURKA;E2F8
Down-regulated genes	GO_BP	double-strand break repair (GO:0006302)	12/141	0.00010389	0.00546545	BLM;FEN1;SFPQ;PARP1;CDCA5;XRCC2;XRCC3;H2AFX;TONSL;RPA2;DNA2;TRIP13
Down-regulated genes	GO_BP	positive regulation of cell cycle arrest (GO:0071158)	9/82	0.000110411	0.00569118	CCNB1;TFDP1;ID2;CDK2;E2F1;CDK1;GTSE1;AURKA;E2F8
Down-regulated genes	GO_BP	positive regulation of cytokinesis (GO:0032467)	6/34	0.00011153	0.00569136	RACGAP1;KIF23;KIF20B;AURKB;CIT;CDC25B
Down-regulated genes	GO_BP	DNA damage response, signal transduction by p53 class mediator (GO:0030330)	9/82	0.000110411	0.00574926	CCNB1;TFDP1;CDK2;E2F1;CDK1;FOXM1;GTSE1;AURKA;E2F8
Down-regulated genes	GO_BP	regulation of sister chromatid cohesion (GO:0007063)	4/12	0.000118072	0.00579347	FEN1;ESPL1;CDCA5;BUB1
Down-regulated genes	GO_BP	DNA ligation involved in DNA repair (GO:0051103)	4/12	0.000118072	0.00584972	LIG1;PARP1;HMGB2;HMGB1
Down-regulated genes	GO_BP	regulation of DNA-dependent DNA replication (GO:0090329)	4/12	0.000118072	0.00590707	CDT1;BLM;GMNN;TICRR
Down-regulated genes	GO_BP	chromatin assembly (GO:0031497)	8/65	0.00011792	0.00595787	CHAF1B;CHAF1A;H2AFY;GRWD1;H2AFX;H3F3A;HMGB2;CENPA
Down-regulated genes	GO_BP	microtubule polymerization or depolymerization (GO:0031109)	5/23	0.000150434	0.00731109	KIF18A;KIF18B;STMN1;ZNF207;KIF2C
Down-regulated genes	GO_BP	protein sumoylation (GO:0016925)	8/68	0.000162631	0.00782931	TOP2A;TRIM28;NUP210;INCENP;BIRC5;CDCA8;NUP160;AURKB
Down-regulated genes	GO_BP	DNA replication-independent nucleosome organization (GO:0034724)	4/13	0.000167456	0.00798624	NASP;H3F3A;HAT1;ASF1B
Down-regulated genes	GO_BP	regulation of G2/M transition of mitotic cell cycle (GO:0010389)	12/149	0.000175432	0.00828915	TPX2;CCNB1;HSP90AA1;CENPF;TUBB;PLK1;CDK2;CDK1;NEK2;TUBG1;TUBB4B;AURKA
Down-regulated genes	GO_BP	nucleotide-excision repair, DNA incision, 5'-to lesion (GO:0006296)	6/37	0.000181874	0.0085147	RFC5;RFC3;RFC4;PARP1;POLD1;RPA2
Down-regulated genes	GO_BP	nucleotide-excision repair (GO:0006289)	10/108	0.000194869	0.00904015	RFC5;RFC3;RFC4;LIG1;PARP1;POLD1;POLR2E;RPA2;RAD23A;POLR2L
Down-regulated genes	GO_BP	positive regulation of DNA repair (GO:0045739)	6/38	0.000211823	0.00973815	TRIM28;PARP1;H2AFX;TIMELESS;HMGB1;FOXM1
Down-regulated genes	GO_BP	recombinational repair (GO:0000725)	8/71	0.000220439	0.0100438	FEN1;SFPQ;BLM;PARP1;XRCC2;XRCC3;TONSL;RPA2
Down-regulated genes	GO_BP	regulation of mitotic cell cycle spindle assembly checkpoint (GO:0090266)	4/14	0.000230191	0.0102145	CDT1;CCNB1;XRCC3;MAD2L1
Down-regulated genes	GO_BP	regulation of protein localization to cell cortex (GO:1904776)	3/6	0.000229576	0.0102766	GPSM2;SAPCD2;GNAI1
Down-regulated genes	GO_BP	regulation of spindle assembly (GO:0090169)	5/25	0.000228691	0.0103275	GPSM2;SPAG5;PLK1;PMEPA1;HSPA1A
Down-regulated genes	GO_BP	negative regulation of gene expression (GO:0010629)	29/618	0.000246636	0.0108499	DNMT1;SHMT1;GMNN;HMGB2;FOXM1;TRIM28;BASP1;ATOH8;E2F1;RBBP7;HEXIM1;TFAP2A;H2AFY;DAPK1;SFMBT2;H3F3A;DHFR;CENPF;SFRP1;SFPQ;PSPC1;ID2;ID1;ID4;TIMELESS;BIRC5;EZH2;HSPA1A;PHF19
Down-regulated genes	GO_BP	nucleic acid phosphodiester bond hydrolysis (GO:0090305)	8/73	0.000267603	0.0115727	RFC5;FEN1;RFC3;RFC4;PARP1;POLD1;RPA2;DNA2
Down-regulated genes	GO_BP	transcription-coupled nucleotide-excision repair (GO:0006283)	8/73	0.000267603	0.0116716	RFC5;RFC3;RFC4;LIG1;POLD1;POLR2E;RPA2;POLR2L
Down-regulated genes	GO_BP	chromosome organization (GO:0051276)	7/56	0.000285016	0.0120201	TOP2A;MSH6;CDT1;PARP1;NUF2;H3F3A;CDCA8
Down-regulated genes	GO_BP	positive regulation of mitotic cell cycle phase transition (GO:1901992)	6/40	0.000283307	0.0120476	CCNB1;ESPL1;CDCA5;RDX;CDK1;DLGAP5
Down-regulated genes	GO_BP	nucleotide-excision repair, DNA incision (GO:0033683)	6/40	0.000283307	0.0121489	RFC5;RFC3;RFC4;PARP1;POLD1;RPA2
Down-regulated genes	GO_BP	microtubule depolymerization (GO:0007019)	4/15	0.000308213	0.0125825	KIF18A;KIF18B;STMN1;KIF2C
Down-regulated genes	GO_BP	regulation of mitotic sister chromatid separation (GO:0010965)	4/15	0.000308213	0.012684	CENPE;PTTG1;PLK1;TACC3
Down-regulated genes	GO_BP	protein localization to chromosome, centromeric region (GO:0071459)	4/15	0.000308213	0.0127871	CDK1;BUB1B;CENPA;AURKB
Down-regulated genes	GO_BP	regulation of mitotic metaphase/anaphase transition (GO:0030071)	4/15	0.000308213	0.0128919	CENPE;ESPL1;PLK1;DLGAP5
Down-regulated genes	GO_BP	telomere organization (GO:0032200)	6/41	0.000325502	0.013079	PARP1;POLD1;H3F3A;RPA2;DNA2;TELO2
Down-regulated genes	GO_BP	positive regulation of cell division (GO:0051781)	6/41	0.000325502	0.0131828	RACGAP1;KIF23;KIF20B;AURKB;CIT;CDC25B
Down-regulated genes	GO_BP	translesion synthesis (GO:0019985)	6/42	0.000372465	0.0148491	RFC5;RFC3;RFC4;POLD1;POLE2;RPA2
Down-regulated genes	GO_BP	mitotic nuclear envelope disassembly (GO:0007077)	6/44	0.000482171	0.0190738	CCNB2;CCNB1;NUP210;PLK1;CDK1;NUP160
Down-regulated genes	GO_BP	regulation of protein serine/threonine kinase activity (GO:0071900)	8/80	0.000501826	0.0195482	BLM;CDKN2C;H2AFY;CALM3;PKMYT1;TELO2;CDKN3;EZH2
Down-regulated genes	GO_BP	spindle assembly (GO:0051225)	8/80	0.000501826	0.0196986	TPX2;KIFC1;ZNF207;BIRC5;NEK2;MYBL2;KIF11;TUBG1
Down-regulated genes	GO_BP	negative regulation of cell cycle process (GO:0010948)	8/81	0.000545829	0.0211013	CDT1;TFDP1;RRM2;E2F1;RBBP7;AURKB;E2F8;EZH2
Down-regulated genes	GO_BP	doxorubicin metabolic process (GO:0044598)	3/8	0.000621056	0.022477	AKR1C3;AKR1B1;AKR1C2
Down-regulated genes	GO_BP	kinetochore assembly (GO:0051382)	3/8	0.000621056	0.0226375	CENPE;CENPF;CENPA
Down-regulated genes	GO_BP	negative regulation of binding (GO:0051100)	8/82	0.000592902	0.0227487	NFKBIA;ID2;ID1;E2F1;ID4;NES;AURKB;AURKA
Down-regulated genes	GO_BP	protein localization to microtubule cytoskeleton (GO:0072698)	3/8	0.000621056	0.0228004	KIF20B;FAM83D;MID1
Down-regulated genes	GO_BP	daunorubicin metabolic process (GO:0044597)	3/8	0.000621056	0.0229656	AKR1C3;AKR1B1;AKR1C2
Down-regulated genes	GO_BP	positive regulation of mitotic metaphase/anaphase transition (GO:0045842)	3/8	0.000621056	0.0231332	CDT1;ESPL1;DLGAP5
Down-regulated genes	GO_BP	lagging strand elongation (GO:0006273)	3/8	0.000621056	0.0233033	LIG1;PARP1;DNA2
Down-regulated genes	GO_BP	nuclear envelope disassembly (GO:0051081)	6/46	0.00061552	0.0234403	CCNB2;CCNB1;NUP210;PLK1;CDK1;NUP160
Down-regulated genes	GO_BP	aminoglycoside antibiotic metabolic process (GO:0030647)	3/8	0.000621056	0.0234759	AKR1C3;AKR1B1;AKR1C2
Down-regulated genes	GO_BP	mismatch repair (GO:0006298)	5/32	0.00075935	0.0270977	MSH6;LIG1;EXO1;POLD1;RPA2
Down-regulated genes	GO_BP	G2 DNA damage checkpoint (GO:0031572)	5/32	0.00075935	0.0272885	FANCI;BLM;PLK1;CLSPN;MAP3K14
Down-regulated genes	GO_BP	error-free translesion synthesis (GO:0070987)	4/19	0.000813624	0.0288328	RFC5;RFC3;RFC4;RPA2
Down-regulated genes	GO_BP	positive regulation of cell proliferation (GO:0008284)	21/424	0.000882788	0.031068	IL11;STAT1;IRS1;NTRK3;AKR1C3;AKR1B1;AKR1C2;FOXM1;CDC25B;SFRP1;SAPCD2;PRC1;PDGFD;ID2;CDK2;E2F1;BIRC5;KIF20B;FGFR4;NES;FGFR1
Down-regulated genes	GO_BP	DNA topological change (GO:0006265)	3/9	0.00091571	0.0317882	TOP2A;HMGB2;HMGB1
Down-regulated genes	GO_BP	regulation of methylation-dependent chromatin silencing (GO:0090308)	3/9	0.00091571	0.0320059	DNMT1;TRIM28;UHRF1
Down-regulated genes	GO_BP	positive regulation of gene expression (GO:0010628)	32/771	0.000996108	0.0343455	DNMT1;BLM;ROCK2;HMGB2;AKR1B1;FOXM1;ETS2;TRIM28;U2AF2;ATOH8;HAS3;E2F1;POLR2E;UBAP2L;MYBL2;POLR2L;TFAP2A;H2AFY;STAT1;TESC;NTRK3;RDX;H3F3A;ATAD2;SERPINB9;SFRP1;PSRC1;ID2;CKS2;FGFR4;HSPA1A;PHF19
Down-regulated genes	GO_BP	negative regulation of DNA binding (GO:0043392)	5/34	0.00101042	0.034605	NFKBIA;ID2;ID1;E2F1;ID4
Down-regulated genes	GO_BP	telomere maintenance (GO:0000723)	6/51	0.00107449	0.0365543	PARP1;POLD1;XRCC3;RPA2;DNA2;TELO2
Down-regulated genes	GO_BP	positive regulation of telomerase activity (GO:0051973)	5/35	0.00115682	0.0388371	HSP90AA1;HNRNPA2B1;NEK2;AURKB;WRAP53
Down-regulated genes	GO_BP	anatomical structure homeostasis (GO:0060249)	5/35	0.00115682	0.0390943	PARP1;POLD1;RPA2;DNA2;TELO2
Down-regulated genes	GO_BP	regulation of nuclear division (GO:0051783)	4/21	0.00121144	0.039628	NEK2;MKI67;PKMYT1;KIF20B
Down-regulated genes	GO_BP	positive regulation of mitotic cell cycle (GO:0045931)	6/52	0.00119144	0.039738	CCNB1;XRCC3;NUSAP1;CDC25B;AURKA;MAD2L1
Down-regulated genes	GO_BP	proteasome-mediated ubiquitin-dependent protein catabolic process (GO:0043161)	16/291	0.00122269	0.0397413	CCNF;PLK1;BUB1B;ARRB2;AURKB;AURKA;CDC20;RNF145;FOXRED2;CCNB1;PTTG1;UBE2S;CDK1;SKP2;GTSE1;MAD2L1
Down-regulated genes	GO_BP	establishment of spindle orientation (GO:0051294)	4/21	0.00121144	0.0398837	GPSM2;SPAG5;SAPCD2;CENPA
Down-regulated genes	GO_BP	negative regulation of transcription, DNA-templated (GO:0045892)	33/813	0.00120737	0.0400078	UHRF1;WWC1;GMNN;HMGB2;AKR1B1;HMGB1;FOXM1;ETS2;AURKB;TRIM28;BASP1;ATOH8;E2F1;E2F8;HEXIM1;TFAP2A;TFAP2C;PARP1;H2AFY;STAT1;FST;CBX2;PLK1;CENPF;SFRP1;SFPQ;PSPC1;ID2;ID1;ID4;TIMELESS;BIRC5;EZH2
Down-regulated genes	GO_BP	regulation of apoptotic process (GO:0042981)	33/815	0.00125703	0.0405989	TOP2A;ARL6IP1;HMGB1;MALT1;ARHGDIA;E2F1;CYP1B1;SKP2;MAP2K6;VAV3;TFAP2A;STIL;DAPK1;STAT1;NTRK3;PLK1;ARHGEF16;SERPINB9;SMAD6;TNFRSF1A;NFKBIA;SBK2;SFRP1;MELK;CDK1;PPIF;BIRC5;FGFR4;MAP3K14;SGK2;HSPA1A;MAD2L1;FGFR1
Down-regulated genes	GO_BP	DNA-templated transcription, initiation (GO:0006352)	12/186	0.00128865	0.0408447	NOTCH3;CCNB1;TRIM28;MAZ;CDK1;UBTF;POLR2E;AKR1B1;E2F2;MAML3;POLRMT;POLR2L
Down-regulated genes	GO_BP	quinone metabolic process (GO:1901661)	3/10	0.00128589	0.0410119	AKR1C3;AKR1B1;AKR1C2
Down-regulated genes	GO_BP	establishment of spindle localization (GO:0051293)	3/10	0.00128589	0.0412698	ESPL1;SPAG5;NUSAP1
Down-regulated genes	GO_BP	regulation of ubiquitin-protein ligase activity involved in mitotic cell cycle (GO:0051439)	7/72	0.00132162	0.0416311	CDC20;CCNB1;PLK1;CDK2;CDK1;BUB1B;MAD2L1
Down-regulated genes	GO_BP	negative regulation of G0 to G1 transition (GO:0070317)	5/37	0.00149591	0.0465466	RRM2;TFDP1;E2F1;RBBP7;EZH2
Down-regulated genes	GO_BP	base-excision repair (GO:0006284)	5/37	0.00149591	0.0468322	LIG1;POLD1;RPA2;DNA2;UNG
Down-regulated genes	GO_BP	Notch signaling pathway (GO:0007219)	6/55	0.00160125	0.0492239	NOTCH3;STAT1;WWC1;MAML3;DLGAP5;PBX1
Down-regulated genes	GO_BP	negative regulation of transforming growth factor beta receptor signaling pathway (GO:0030512)	6/55	0.00160125	0.0495223	FBN2;PEG10;HTRA3;PMEPA1;SMAD6;HSPA1A
Down-regulated genes	GO_BP	positive regulation of protein serine/threonine kinase activity (GO:0071902)	9/118	0.00163146	0.0498524	CCND3;PSRC1;PDGFD;CKS2;CALM3;TELO2;MALT1;FGFR1;EZH2
